# Supplementary material for: Identification of immune-related biomarkers for intracerebral hemorrhage diagnosis based on RNA sequencing and machine learning
Source: Front Immunol. 2024 Aug 30;15:1421942. doi: 10.3389/fimmu.2024.1421942 (PMC11392791; doi:10.3389/fimmu.2024.1421942)
Supplement: Supplementary file 2 [file Table1.xlsx]

## Sheet: ICH vs HTN mRNA
Supplementary Table 1. Consistently differentially Expressed mRNAs in ICH patients compared to HTN by the DESeq2 and EdgeR method in both 2 cohorts.
GeneName	FoldChange	FDR	Up/Down
BZRAP1	0.356342	2.06622e-16	down
MATK	0.322031	9.20989e-23	down
CACNA2D2	0.416298	2.20766e-11	down
TEAD3	2.12886	0.00287419	up
MGST1	2.57731	8.97232e-17	up
PGLYRP1	2.53135	7.57268e-15	up
KAL1	4.91245	5.33755e-14	up
LTF	3.19812	0.000564338	up
HGF	2.51971	8.26851e-29	up
KCNG1	0.444209	1.47127e-05	down
PTPRN	0.371713	5.1661e-05	down
FOXC1	2.27614	0.00787645	up
ATP9A	2.81565	5.43541e-18	up
SLC2A3	2.2243	9.6941e-13	up
LTK	0.476707	9.41712e-05	down
ATP2C2	3.52051	1.49206e-05	up
COL17A1	3.53801	0.000329403	up
PDZD4	0.432838	4.90288e-10	down
MAOB	2.53929	0.00104205	up
SCT	0.0907236	0.00175807	down
HMMR	2.34181	2.87604e-08	up
LLGL2	0.396353	1.24243e-19	down
CA12	2.87812	4.89846e-05	up
ITGA8	4.27347	9.91551e-06	up
AMPH	9.21058	8.51502e-17	up
NEBL	6.11061	6.74561e-23	up
SLC1A3	11.1865	3.84878e-90	up
CEACAM1	3.39504	1.21659e-21	up
DUSP13	2.07652	0.000461352	up
HBQ1	0.309571	9.86277e-05	down
CEACAM6	3.69097	5.28437e-06	up
ADAMTS2	21.6519	5.81009e-09	up
MMP2	3.42314	1.79045e-05	up
EBF4	0.367049	2.34158e-10	down
RPH3A	2.45187	5.64971e-08	up
IRAK3	2.86536	3.47385e-28	up
NLRC4	2.03255	4.17714e-13	up
MLTK	2.06671	1.19792e-12	up
SEMA6A	2.65479	8.37522e-06	up
CDC6	2.14472	5.90956e-09	up
EPB41L4B	10.6058	0.000236046	up
CRISP3	4.99301	2.34182e-11	up
FKBP5	2.20062	4.25301e-12	up
SRPK1	2.20417	3.57361e-21	up
CRYBB3	0.38655	0.000228124	down
TIMP3	2.16436	0.00315699	up
KCNK10	0.467983	0.00161566	down
GZMH	0.452049	6.28374e-09	down
PYGL	2.55513	3.09429e-26	up
SAMD15	2.65836	1.64762e-06	up
MMP9	5.14886	1.33889e-26	up
PROKR2	3.21194	0.000719849	up
BPI	2.41798	0.000213361	up
TLR8	2.39879	1.32558e-30	up
BMX	4.29348	1.54943e-23	up
KLF5	2.86984	3.22166e-29	up
OLFM4	3.91516	0.000818926	up
AQP9	2.06197	5.74021e-13	up
AP3B2	4.50898	8.78355e-09	up
TGM5	8.36331	0.00243648	up
TJP1	3.02218	6.94357e-05	up
SFRP1	3.08916	0.000750834	up
LYL1	0.3672	2.36055e-10	down
LIM2	0.344498	9.01385e-06	down
CAV1	2.91578	7.52535e-09	up
VIPR2	0.456731	1.14778e-05	down
GRB10	2.66103	1.54602e-19	up
CNTNAP3	2.06978	0.000687127	up
PTGR1	3.08474	0.000169982	up
KCNT1	0.407787	0.00877746	down
PTGDS	0.367284	3.494e-06	down
FAM20A	4.86745	8.33548e-05	up
MAP2K6	2.20322	1.27163e-25	up
RCVRN	2.17641	0.000141369	up
CDR2L	0.433236	0.000263943	down
KLHL2	2.28245	1.48694e-21	up
CPE	2.24351	0.0269305	up
NCAPG	2.06277	4.48311e-08	up
MS4A4A	2.28019	3.51119e-08	up
FOLR3	2.25443	0.0308535	up
SLC22A18	0.489544	1.20244e-09	down
MANSC1	2.62696	8.20208e-24	up
ACRBP	0.479611	1.25727e-09	down
SLC26A8	2.88807	6.69222e-15	up
MAPK14	2.06051	9.57205e-16	up
VNN1	2.61375	3.79756e-07	up
KIAA1244	3.18268	0.000762558	up
C7	2.72877	0.00423232	up
LMNB1	2.28712	2.61554e-22	up
PDGFRB	0.466613	2.98692e-07	down
BCL6	2.31651	7.65369e-22	up
ZAP70	0.467836	2.50633e-20	down
GNLY	0.442381	4.68794e-10	down
IL1R2	2.70629	2.58302e-19	up
IL18R1	2.2981	1.13236e-22	up
IL18RAP	2.34118	3.11266e-08	up
QPCT	2.5748	2.55858e-20	up
SDC1	3.7784	0.000140792	up
GADD45A	2.42445	1.0157e-18	up
AMPD1	4.33562	0.000417182	up
SIPA1L2	2.22523	1.74302e-20	up
NEK2	2.03973	0.00144689	up
MMP8	9.97242	8.033e-08	up
ARG1	6.10507	9.01642e-17	up
CYSTM1	2.36144	8.28283e-17	up
MND1	2.06616	0.00712363	up
TRIM6	2.04491	0.00426613	up
PLBD1	2.57872	4.63444e-24	up
BAI2	0.329804	5.56465e-11	down
FLT3	2.04911	4.57995e-07	up
PTGFR	5.22622	1.70022e-06	up
INHBA	3.41262	2.52061e-06	up
PLAU	2.53897	4.61424e-11	up
NECAB1	123.475	1.01346e-113	up
PFKFB2	2.95809	2.17494e-34	up
SLPI	2.67766	3.56867e-09	up
CHST8	0.481578	0.021017	down
IL9R	0.467092	0.00523737	down
CEACAM8	4.33804	3.79659e-07	up
CRISP2	2.78063	0.000969227	up
OR2B6	2.19931	0.000110434	up
NRN1	2.30277	0.00110736	up
MYRF	0.392957	0.000147043	down
WNT1	0.334797	1.53546e-06	down
OMG	3.08256	1.68522e-22	up
RNASE1	4.30019	4.74281e-11	up
FGF13	2.29671	0.00367262	up
KCNA5	0.376905	0.0056077	down
TMEM204	0.489188	3.95267e-07	down
RAI2	2.08667	0.011025	up
PPARG	5.15816	4.71821e-16	up
CARD6	2.21427	1.23114e-22	up
IGJ	3.29494	1.10126e-12	up
ALOX5AP	2.08779	8.08262e-16	up
LGR6	0.449469	5.78834e-09	down
KL	3.59008	4.60517e-11	up
TMTC1	3.11202	0.00140247	up
LYVE1	2.15361	6.5479e-13	up
GSC	0.289266	0.00281972	down
ECHDC3	2.0486	2.04712e-08	up
TCN1	3.20312	1.34402e-15	up
ITGA7	2.58262	4.2598e-11	up
WNT10A	0.468565	1.47231e-06	down
ALDH1L2	2.50639	4.46719e-08	up
STAB2	2.98845	0.00435446	up
CKAP4	2.65802	1.266e-34	up
EDNRB	6.40785	1.15016e-09	up
TTYH3	0.468729	3.27869e-13	down
IL10	4.21226	3.50076e-09	up
SLCO2B1	3.70025	8.89929e-07	up
CASP5	2.72019	1.06931e-15	up
CYP19A1	4.37914	5.37086e-07	up
CYP1B1	2.11763	1.19674e-08	up
EMILIN1	0.398006	1.29285e-06	down
CEP55	2.12648	6.45431e-06	up
AGPAT9	2.26252	2.06452e-21	up
PRDM5	2.22177	2.7578e-07	up
ANXA3	5.47523	8.462e-35	up
PDE6H	2.70779	1.91239e-10	up
FGD4	2.13781	9.25022e-15	up
GPR84	8.69467	1.05972e-60	up
BCL2A1	3.542	2.02754e-22	up
ERBB2	0.446345	9.48363e-10	down
COL6A2	0.408683	2.08775e-09	down
ADAMTS10	0.434279	6.81534e-13	down
EPHA2	0.464623	0.000185634	down
PGD	2.03589	1.24458e-17	up
HORMAD1	2.13817	6.83208e-11	up
S100A8	3.92744	1.15021e-17	up
STAC	2.43305	0.0456118	up
FABP2	34.4386	2.20933e-18	up
MYO10	2.54241	5.2007e-12	up
SHROOM2	0.145235	3.50076e-09	down
GSDMC	2.27779	0.000693786	up
UGCG	2.36842	6.38871e-30	up
LCN2	2.49555	0.00138915	up
ZNF215	2.09632	0.00388839	up
GLB1L2	0.452665	6.29256e-06	down
MS4A3	2.20633	1.47804e-05	up
FCGR1A	3.68123	2.64296e-19	up
FAM124A	3.59381	0.00790486	up
SLC7A11	3.08773	1.68928e-15	up
PSTPIP2	2.55233	1.49868e-34	up
FAM151B	2.15448	2.73742e-17	up
OLAH	17.9471	7.07506e-10	up
TCTEX1D1	2.85311	1.097e-06	up
ANKRD22	6.43321	4.98091e-29	up
UCHL1	2.65163	0.0153635	up
CNTNAP3B	2.54958	0.0186757	up
SAMSN1	2.38649	1.4723e-33	up
VSIG4	2.87305	5.6858e-09	up
KCNMA1	3.63566	0.000223774	up
ADAMTS3	3.84743	0.000438626	up
TDRD9	4.24202	8.97284e-10	up
SYN2	2.68062	0.000724291	up
ERG	3.0749	1.54645e-05	up
SLC37A3	2.4291	1.1187e-21	up
DUSP2	0.429868	1.95918e-08	down
HPD	5.60812	4.76242e-05	up
FCER1G	2.21281	4.50268e-19	up
TUBBP5	2.33425	0.00440212	up
RGL4	2.33231	2.26698e-22	up
SPON2	0.330906	3.67684e-13	down
CLDND2	0.239889	4.65227e-21	down
SLC1A7	0.364683	0.00119301	down
MXRA8	0.317781	0.000869536	down
CAPN13	2.41156	2.16401e-05	up
CCDC140	4.83835	0.0148589	up
S100A9	2.45078	1.7788e-16	up
S100A12	7.84806	1.37017e-32	up
PROK2	3.78335	1.01914e-24	up
WDFY3	2.01651	1.25569e-13	up
PCOLCE2	7.54163	2.82312e-09	up
GYG1	2.97154	1.54978e-52	up
ZDHHC19	3.58469	4.12102e-16	up
SLC51A	7.50746	1.0604e-32	up
S100P	2.25932	0.045949	up
CAMP	2.85042	0.000110285	up
HSPA4L	2.21083	0.0020032	up
PRSS12	3.53523	0.0288878	up
NDST3	3.16564	0.000420257	up
SCRG1	2.5005	0.000436636	up
HPGD	2.59023	1.11141e-17	up
C6orf195	5.03329	0.000118935	up
DLC1	2.19679	1.45626e-08	up
NFIL3	2.27381	2.47156e-22	up
AQP7	0.318152	0.000937505	down
C11orf82	3.092	2.92825e-29	up
BEND7	2.17367	1.63495e-06	up
DACH1	2.43612	1.39046e-11	up
TMEM52B	3.70713	4.67838e-05	up
IFI27	0.399624	0.000854188	down
HTRA1	3.4644	1.32455e-09	up
CLEC4D	3.53198	3.03187e-24	up
NYAP1	0.300835	1.09243e-06	down
TTC16	0.486352	9.5482e-09	down
DEGS2	0.421972	1.34398e-05	down
SCN11A	0.418647	0.0184051	down
ADAM9	2.19602	2.53929e-20	up
SEMA4C	0.441859	1.32315e-18	down
SHOX2	2.77888	1.47512e-06	up
ENHO	0.408419	1.07532e-06	down
ZNF608	3.56484	1.44212e-46	up
RNASE2	3.2379	2.36699e-14	up
SCN9A	3.3328	2.01006e-24	up
CLIC3	0.314552	2.36432e-13	down
CKAP2L	2.01547	1.21173e-05	up
GP9	0.315635	1.36392e-07	down
WNT10B	0.412761	1.43348e-09	down
TPST1	2.18235	5.31888e-06	up
NSG2	3.90639	3.52907e-09	up
LGALS9B	0.386417	1.41346e-06	down
METTL7B	9.37416	5.2176e-19	up
MZB1	2.07431	8.63005e-06	up
SIGLEC17P	0.482345	1.6077e-08	down
NPTX1	0.427865	0.013032	down
RP11-1055B8.7	0.479429	2.42183e-10	down
GAA	0.462412	2.48122e-12	down
PTCRA	0.375653	5.03264e-07	down
RP11-443P15.2	3.9731	1.16291e-11	up
PRL	7.02831	0.0014001	up
CSDC2	0.384843	0.0457087	down
PRSS30P	0.304354	4.49466e-10	down
CARNS1	0.390854	4.52554e-16	down
SMPDL3A	2.79789	7.99569e-27	up
KRT2	0.468108	0.0328222	down
XKR3	2.0245	0.0404648	up
MAB21L3	2.17752	3.8332e-06	up
STOX2	2.32685	0.00351895	up
NDNF	3.75281	8.51466e-05	up
OLR1	4.32894	1.9738e-05	up
CCDC36	2.66206	0.00777062	up
SULT1B1	2.6595	5.68199e-20	up
GPR64	8.52753	6.5423e-05	up
CEP19	2.05501	3.28319e-16	up
PODN	0.427212	0.000273491	down
CABP4	0.337196	4.45858e-10	down
A2M	2.18086	1.08759e-06	up
LRRN1	4.18893	2.90175e-31	up
ZNF683	0.457255	0.0232827	down
B3GNT5	2.72118	4.24992e-26	up
BASP1	2.01711	5.65808e-12	up
C8G	0.285944	2.13422e-08	down
GLDC	2.14582	0.0266142	up
GGN	0.470374	0.0291535	down
SIGLECL1	2.13146	0.00136694	up
OR9A2	2.21169	0.00705154	up
ABCA13	3.06217	0.00129144	up
RP11-1319K7.1	2.97614	3.34833e-20	up
SEPT1	0.338131	2.71281e-24	down
SLC9A4	5.13068	5.72415e-05	up
PNPLA1	2.31334	9.27453e-15	up
S1PR5	0.448347	7.37801e-12	down
WDFY3-AS2	2.97044	6.45043e-15	up
LSMEM1	2.49375	3.21449e-10	up
FCRL6	0.475519	1.31798e-10	down
TMEM45A	2.56403	5.12918e-05	up
C6orf223	3.27646	0.0471039	up
TSEN54	0.439381	1.06853e-19	down
FIGN	2.84682	0.000399734	up
TSKU	5.34475	0.032879	up
C19orf59	7.93017	1.98722e-51	up
SLC8A1	2.02589	4.35576e-11	up
TNFAIP8L3	6.60922	0.00740293	up
ZNF438	2.39387	2.30709e-33	up
NOG	0.403266	6.15696e-08	down
HIST2H2BE	2.17109	4.8801e-17	up
SMIM10	3.20826	0.00102682	up
RP11-111G23.1	3.11729	3.1471e-05	up
C5orf47	2.19353	0.0025775	up
FAM169B	2.02817	0.000354177	up
MIXL1	2.72415	0.00495857	up
GAS2L1	0.451844	1.99736e-05	down
CALHM1	0.429149	0.0224837	down
MARCH1	1.62654	3.58651e-09	up
GLDN	3.4092	0.000507969	up
FCAR	2.19117	1.64119e-11	up
CCDC73	2.4771	3.81294e-05	up
VSTM2B	0.363721	0.00678888	down
DCC	12.6576	2.53394e-06	up
TLR5	3.42018	6.93036e-16	up
OVCH1	4.27187	1.36625e-05	up
MEIS3P2	0.47589	0.00531267	down
PLSCR1	2.28093	1.13685e-10	up
SBK1	0.288657	2.22719e-25	down
OR6N2	2.05581	0.000323244	up
SELL	2.19067	1.76682e-17	up
INSC	2.40243	0.000291948	up
NKAIN2	2.15712	0.0176574	up
C1orf192	7.05222	0.00755582	up
ANKRD34B	3.19644	1.14225e-26	up
ZFP92	0.488682	0.00019974	down
KIF19	0.316882	7.64522e-08	down
HIST1H2BM	2.38933	7.48384e-13	up
NOXO1	0.282347	0.00384505	down
CACNA1H	0.425674	7.899e-05	down
COL13A1	0.480996	0.000315426	down
GZMM	0.222791	1.06879e-28	down
SERPINB2	2.49083	1.89952e-08	up
ENTPD7	2.22082	2.20933e-18	up
FCGR1B	3.08074	6.22992e-23	up
ASPH	2.93849	1.04149e-31	up
F5	2.92317	6.20323e-30	up
SUCNR1	2.15528	5.57029e-08	up
UBE2J1	2.6524	6.80062e-44	up
CES1	2.3642	0.00175073	up
R3HDM4	0.450173	2.09025e-08	down
NOS1AP	2.38162	5.57709e-09	up
MIRLET7E	0.326493	1.49153e-05	down
MIR342	0.480457	8.42634e-05	down
RNU6-37P	2.7538	1.43873e-09	up
SNORD74	5.43231	0.0156854	up
Y_RNA	2.85885	0.0296671	up
EFCAB2	2.20782	1.94818e-20	up
CR1	2.12171	3.63616e-12	up
HIST1H3H	0.459696	9.5439e-10	down
LIPN	2.04196	3.6236e-05	up
LY6G6C	2.23485	0.000527153	up
PTCHD2	0.387569	4.94411e-07	down
CD177	31.1913	7.06856e-20	up
CCL4L1	0.403071	0.00288916	down
GPR56	0.348592	2.08203e-15	down
RP11-497H16.6	3.62669	3.39232e-12	up
RNU6-1013P	2.17538	0.000389509	up
RNU6-80P	2.24599	0.000237649	up
RNU6-574P	2.04986	5.109e-05	up
MIR661	0.429087	0.00301074	down
MIR181A2	0.316685	0.00141127	down
MIR150	0.226639	0.000344441	down
MIR33A	0.0644104	0.000740638	down
IGLV7-43	2.80986	2.8561e-06	up
IGLV1-40	2.36942	1.55066e-06	up
IGLV3-21	0.407578	0.00207269	down
IGLC2	2.16812	2.93249e-05	up
IGLC3	3.33237	1.80381e-14	up
IGLC7	5.38833	4.4984e-06	up
TRBJ2-2	0.353751	0.0073506	down
TRBJ2-7	0.254593	2.14422e-15	down
TRAJ44	0.492971	1.51799e-08	down
IGHA2	3.699	7.65144e-08	up
IGHG2	3.48713	7.38088e-07	up
IGHA1	2.51904	0.000895933	up
IGHV6-1	2.5021	0.0472745	up
RNU6-1300P	2.10202	3.43657e-05	up
RNU6-1197P	2.59928	0.00221014	up
RNF208	0.32606	7.55627e-09	down
AC010731.6	5.2848	0.0343671	up
RP13-39P12.2	0.435245	0.000254929	down
OLA1P2	0.428904	0.018443	down
KLRK1	0.476349	7.22671e-09	down
AC112200.1	2.66083	0.00068281	up
RP11-108K14.4	0.485101	1.96897e-06	down
LCNL1	0.252614	7.41153e-10	down
OOSP1	3.46232	3.91926e-05	up
PPIAP29	2.21048	1.01979e-05	up
RP11-1023L17.2	2.63699	0.032059	up
LARP1P1	2.54713	9.04064e-12	up
RP1-34B20.4	2.66782	9.12429e-14	up
MIR1250	0.353802	5.93695e-06	down
AC108456.1	0.272617	0.00503132	down
MIR1276	0.447137	0.0282329	down
AC020636.1	3.27639	0.000485386	up
RN7SKP26	3.14502	9.85127e-22	up
RN7SKP97	2.85302	4.68006e-11	up
SMPD4P1	0.331936	0.000850542	down
DEFA8P	7.78928	0.00775542	up
RSL24D1P6	2.86463	0.034089	up
AC012314.19	0.413391	0.0382974	down
AC022431.2	2.05818	0.000161183	up
ABHD17AP6	0.260119	2.53378e-08	down
MED6P1	2.09807	3.29319e-06	up
AL353791.1	3.59286	6.78709e-09	up
SPCS2P4	2.03447	0.000397193	up
AC006483.5	7.31396	0.0219151	up
SEPT7P8	2.81033	0.000236046	up
ORM1	3.47463	1.24842e-08	up
SPINK8	2.10134	4.56322e-05	up
RP11-95K23.7	2.19204	0.0227717	up
NAMPTL	2.77012	6.03041e-32	up
AC000081.2	2.25939	0.0344961	up
SPATA20P1	2.74423	0.00798348	up
OGFOD1P1	3.20476	1.0464e-05	up
TMEM253	2.23429	4.46319e-07	up
AC079781.8	0.410814	4.46629e-07	down
HIST1H2AM	4.41124	0.00648443	up
RP11-366O20.5	0.181306	0.000340306	down
C5orf27	2.11774	0.000295593	up
RP11-497H16.2	3.00903	0.00277765	up
DDX10P1	3.11758	6.08863e-33	up
OR7E140P	2.05833	5.40158e-08	up
RP11-229P13.19	0.287628	4.27136e-13	down
snoU13	2.85311	0.00935494	up
RN7SL271P	2.28658	0.000427215	up
SETP11	3.04065	0.00686834	up
RN7SL653P	0.429392	1.26237e-07	down
DEFA3	3.62852	0.00064435	up
C1orf226	2.32267	3.03549e-06	up
IGKV3-20	2.16786	1.3019e-06	up
RPL7P24	2.23827	1.54102e-08	up
RPS3AP32	2.32753	9.5482e-09	up
GAPDHP33	2.04865	0.00048098	up
RP11-553L6.3	0.457114	0.000588462	down
RP11-65E22.2	2.09331	8.92541e-06	up
RP11-925D8.1	3.59829	5.19275e-05	up
RP11-277J24.1	3.48821	0.00281207	up
SERPINB10	3.76013	3.44803e-07	up
GNG10	2.21934	0.000490727	up
RPS3AP43	2.45764	1.89261e-08	up
RN7SL842P	0.281954	2.0692e-08	down
IGKV2-30	2.6361	0.000156164	up
RN7SL838P	0.447275	0.018443	down
RN7SL67P	0.416901	0.00453416	down
RPL30P7	2.45554	4.49466e-10	up
RP11-442P12.2	2.38842	4.57199e-11	up
RP11-632F7.1	2.41034	6.39519e-06	up
PDLIM1P4	2.15971	3.64373e-13	up
NAIP	2.80351	4.26116e-42	up
ALG1L11P	0.309612	6.03458e-05	down
CCDC79	0.346079	0.000279199	down
RP11-848G14.5	2.2739	0.000201156	up
RP11-497H16.4	5.38598	2.47927e-13	up
RP11-98J23.1	2.60225	0.00233276	up
AC004069.1	5.98175	1.03732e-09	up
RNA5SP180	5.64732	0.000351904	up
RNU6-313P	2.09837	0.0460366	up
RNU7-29P	2.60896	1.46861e-21	up
AC023050.1	2.06497	0.0175952	up
RNU6-176P	2.2749	6.02706e-10	up
FCGR1C	3.79851	2.16141e-15	up
C8orf88	2.5991	2.56056e-13	up
KB-1517D11.2	5.57009	0.000143277	up
GVINP2	4.4034	0.0134982	up
CARD17	2.36861	7.09456e-05	up
HIST1H3F	0.132087	6.80625e-16	down
AC138123.2	2.30411	0.0356938	up
RP11-436I9.5	0.374713	8.88905e-07	down
HP	8.52882	6.27506e-32	up
RPEP6	3.3393	0.00325825	up
NACAP3	2.98934	5.6284e-06	up
MGAM	2.1678	1.41632e-09	up
RP11-1220K2.2	3.20746	6.90659e-17	up
CLEC5A	4.89442	1.67296e-75	up
PPT2-EGFL8	0.322562	0.00095467	down
RP11-925D8.5	2.97236	1.52996e-20	up
RP11-925D8.3	3.35461	2.79832e-19	up
CTD-2330J20.1	2.25099	9.72194e-12	up
RP11-925D8.6	3.10147	4.68995e-24	up
RP11-752G15.4	9.51418	0.00052448	up
C15orf65	3.36058	8.77231e-06	up
AC092566.1	0.282579	6.03537e-06	down
MIR4473	0.358032	6.4129e-07	down
MIR4439	0.0902136	3.58796e-08	down
MIR4669	0.212875	1.56323e-19	down
MIR3687	0.110408	1.15062e-12	down
MIR3648	0.0536184	1.85534e-14	down
AC093788.1	0.284348	0.00293303	down
RN7SL859P	0.427833	0.0163763	down
MIR4772	0.342313	0.0216017	down
MIR4637	0.388194	0.00529877	down
MIR3142	0.394021	0.0217783	down
MIR4446	0.470663	0.000108687	down
MIR5690	2.05737	8.15103e-06	up
RN7SL5P	0.46422	0.00228843	down
MIR3194	0.409155	7.95286e-07	down
FAM106DP	2.80764	7.86886e-05	up
AC092299.6	5.23066	0.000201611	up
LOC440461	0.322268	1.09217e-09	down
AC022400.2	0.396071	0.000448494	down
AC005795.1	3.65954	0.000848145	up
AC073342.1	3.61172	4.64287e-23	up
RP11-420K14.1	2.26461	3.46899e-05	up
AC132872.2	2.8362	5.52879e-16	up
AC004017.1	0.443998	0.0206964	down
HNRNPA1P52	2.17323	1.50662e-05	up
CTB-50E14.5	3.90041	3.10999e-06	up
DPRXP2	4.51026	2.70587e-12	up
HTATSF1P2	2.12807	0.000348779	up
Metazoa_SRP	2.26721	0.000351439	up
RP11-25K21.6	2.13073	4.12883e-10	up

## Sheet: ICH vs HTN lncRNA
Supplementary Table 2. Consistently differentially Expressed lncRNAs in ICH patients compared to HTN by the DESeq2 and EdgeR method in both 2 cohorts.
GeneName	FoldChange	FDR	Up/Down
RP11-84C10.2	2.32809	0.00618381	up
MIR31HG	0.401658	0.00345893	down
RP11-23P13.6	0.347183	4.65707e-07	down
AC015969.3	2.17375	0.0146011	up
RP11-465L10.10	6.365	0.00744532	up
LINC00671	2.95893	1.67771e-11	up
RP11-174G6.1	2.79702	1.54978e-09	up
AC091878.1	2.5732	5.79056e-10	up
IL10RB-AS1	2.12653	2.05447e-10	up
AC016738.4	2.07442	0.00292333	up
RP11-574K11.5	4.83059	1.00671e-10	up
LINC01133	2.50465	0.0247291	up
RP11-265P11.1	0.458097	0.000379121	down
PCOLCE-AS1	0.486432	5.83312e-06	down
AC099552.2	0.395824	0.00212742	down
DBH-AS1	0.462522	3.58038e-06	down
AP001434.2	3.12556	5.7984e-05	up
AC098823.3	3.27453	9.75387e-08	up
GCSAML-AS1	2.53462	0.0340409	up
AC009229.5	7.08343	5.67e-05	up
RP1-249H1.4	4.31967	2.84444e-10	up
RP11-186N15.3	4.32637	4.05913e-12	up
AP006222.2	2.34895	2.56359e-11	up
RP11-281A20.2	2.12425	2.51898e-06	up
RP11-439L8.3	0.400854	0.000221398	down
AC009229.6	5.00598	3.7571e-06	up
RP11-483F11.7	7.01231	1.51611e-08	up
RP3-425P12.5	5.17561	2.59907e-08	up
AC068580.5	0.421268	4.16593e-08	down
RP5-857K21.4	2.44215	2.06232e-08	up
RP5-998N21.7	2.81003	0.00596741	up
RP4-753D10.5	2.327	5.29569e-08	up
AC092162.1	3.1751	0.00556327	up
RP11-445P17.3	4.1483	0.0158576	up
RP11-298J23.5	0.305949	9.43579e-05	down
CTC-490G23.2	3.36022	9.25922e-06	up
AC009542.2	2.63853	1.12261e-05	up
RP1-124C6.1	2.11605	0.0105694	up
CTB-51J22.1	0.252213	0.019501	down
CYP1B1-AS1	2.83949	8.14789e-20	up
RP11-196G18.3	3.20848	6.81544e-09	up
RP11-295G20.2	2.96667	3.11072e-28	up
RP3-467K16.2	0.414098	0.0166857	down
AC016831.7	2.32292	2.25222e-05	up
AC103563.8	0.416891	1.25961e-05	down
RP4-684O24.5	2.61899	0.000708153	up
TPRG1-AS1	2.14826	0.00103228	up
RP11-353N4.5	2.30509	0.000327862	up
AC007278.3	2.83989	1.77344e-06	up
AC022431.3	2.73029	1.65721e-05	up
RP11-120C12.3	5.42756	0.0397221	up
RP11-124N14.3	2.80669	0.000244456	up
RP1-151B14.6	0.300432	1.03526e-08	down
AC007556.3	2.13453	1.23897e-05	up
RMDN2-AS1	4.88358	3.19019e-05	up
RP11-89F3.2	0.436245	0.00448256	down
MYO16-AS1	2.99552	3.56402e-09	up
AC007278.2	2.54268	1.64964e-05	up
RP11-239E10.2	3.09872	0.0263763	up
RP11-443B7.2	2.90392	0.0076651	up
RP11-34P13.7	2.17113	3.18661e-07	up
RP11-329N22.1	0.376703	0.00134846	down
RP11-295M18.2	2.72586	3.50916e-13	up
RP11-262H14.1	2.0052	1.26972e-10	up
CLRN1-AS1	6.85043	9.16824e-08	up
RP11-115N4.1	8.84349	8.95768e-12	up
RP11-166N6.2	3.33071	7.38659e-10	up
RP11-539L10.2	0.488828	8.68645e-13	down
RP11-543C4.1	0.343392	1.63974e-05	down
RP11-798M19.3	2.2231	2.17041e-16	up
LINC01093	4.69487	4.38223e-09	up
RP11-153M7.5	2.93559	2.47156e-22	up
CTB-131B5.2	2.76432	6.76654e-22	up
RP11-632F7.3	2.92705	0.0209391	up
RP11-484O2.1	2.01029	6.18724e-05	up
RP11-436H11.5	2.17307	0.000175944	up
RP11-536I6.1	5.22533	4.6321e-05	up
AC084082.3	4.07661	2.21169e-05	up
RP11-1149M10.2	3.01808	4.39293e-17	up
CTD-3064M3.1	2.86468	0.000224198	up
CTB-43E15.3	3.24781	4.17279e-05	up
RP11-909N17.2	6.06083	0.0194475	up
RP1-16A9.1	2.54015	0.0283013	up
RP11-1D12.2	3.56504	0.000750834	up
RP11-6I2.3	2.0411	1.00431e-08	up
RP11-10J21.6	4.05976	9.59487e-06	up
RP11-452H21.1	14.1092	4.62058e-11	up
RP11-21L23.4	2.6937	0.0458872	up
RP11-452H21.2	4.95776	0.00202501	up
RP11-531H8.2	3.14265	2.92063e-11	up
AP003068.12	0.196125	0.000125389	down
RP11-326C3.12	2.16891	0.00166182	up
CTD-2616J11.2	0.314624	1.2763e-10	down
AP003419.16	0.4041	9.19112e-11	down
RP13-977J11.8	0.415684	0.00255002	down
RP11-133L14.5	2.19878	0.00340741	up
RP11-511B23.2	2.90306	4.08629e-15	up
RP11-76E17.3	2.16352	0.000108384	up
RP11-76E17.4	2.46952	0.000192529	up
AC007950.1	2.58631	5.28633e-06	up
RP11-355N15.1	2.44802	1.04911e-13	up
RP11-923I11.5	0.401716	0.0379036	down
AP001063.1	2.54621	0.00122168	up
RP11-161M6.3	0.407632	1.05397e-07	down
CTD-3193O13.1	0.414162	0.0106638	down
RP1-90J20.11	2.58342	5.76071e-20	up
MIR4313	0.468188	0.00288128	down
RP1-80N2.3	2.87993	3.31516e-12	up
RP11-408H20.1	5.79146	0.000464971	up
RP11-21B21.4	0.356214	0.00856007	down
CTB-167B5.2	2.24049	9.48384e-14	up
RP11-936I5.1	0.394116	2.50446e-11	down
AC011524.2	2.10796	0.0137197	up
AC011524.3	2.38064	0.000269504	up
CTC-232P5.3	2.30875	2.90822e-06	up
RP11-154H12.3	3.08906	0.00329947	up
CTD-2527I21.9	3.34359	4.03843e-06	up
CTB-61M7.2	3.1143	8.885e-18	up
MIR145	3.89649	1.69369e-05	up
RP11-373D23.3	2.80528	2.05166e-27	up
RP1-90J20.12	2.01544	2.01862e-08	up
RP11-435O5.5	0.334244	5.82951e-11	down
RP11-274B21.9	2.04876	4.85726e-06	up
RP11-382D12.2	0.39103	0.00561338	down
RP11-36B6.1	7.83533	1.13562e-13	up
RP11-346C20.4	2.24915	7.97768e-05	up
RP11-737O24.5	2.11022	1.42266e-12	up
RP11-330O11.3	2.62587	5.6679e-24	up
RP11-314C9.2	2.91644	0.00471632	up
RP11-350G8.9	2.3175	3.17544e-08	up
RP11-138A9.2	3.36549	0.00016598	up

## Sheet: ICH vs CTRL mRNA
Supplementary Table 3. Consistently differentially Expressed mRNAs in ICH patients compared to CTRLs by the DESeq2 and EdgeR method in both 2 cohorts.
GeneName	FoldChange	FDR	Up/Down
SKAP2	2.00668	7.77439e-09	up
BZRAP1	0.363465	1.60569e-16	down
OSBPL7	0.390596	3.30071e-19	down
MATK	0.359013	7.3447e-19	down
CACNA2D2	0.4163	2.21744e-14	down
TEAD3	2.02966	0.00878519	up
MGST1	2.46444	3.55224e-16	up
PGLYRP1	2.55037	4.23669e-07	up
KAL1	4.46516	2.91291e-08	up
LTF	5.25919	7.71688e-23	up
IGF1	4.50658	2.3739e-07	up
HGF	2.55137	1.66278e-18	up
OSBPL5	0.386542	2.12228e-20	down
RTEL1-TNFRSF6B	0.263716	1.21818e-10	down
KCNG1	0.463523	3.6736e-05	down
SH2D2A	0.417234	5.715e-16	down
RTN4R	0.422578	0.000500178	down
TNFRSF17	2.3447	0.00079753	up
LAMC3	0.295815	7.97939e-06	down
KIF1B	2.03124	5.87583e-11	up
ATP9A	2.65793	9.63957e-08	up
ATP11B	2.0868	9.11265e-10	up
SLC2A3	2.39333	9.51726e-14	up
ATP2C2	3.03136	0.00996447	up
COL17A1	5.02595	1.35443e-11	up
TLE2	0.428627	3.22485e-09	down
IDI1	2.02391	1.94336e-11	up
PDZD4	0.437705	2.86913e-10	down
SCT	0.131416	0.0363952	down
FGF22	0.245366	0.00699667	down
SLC12A3	0.46085	0.00200816	down
LPHN1	0.412166	1.56137e-14	down
LLGL2	0.417889	6.64867e-15	down
CA12	3.81598	9.98931e-09	up
CTTNBP2	2.81173	8.95539e-05	up
SPAG6	2.05445	0.00621915	up
ITGA8	4.35468	0.00809769	up
AMPH	11.2616	6.71086e-23	up
NEBL	7.08186	5.16266e-29	up
SLC1A3	12.3888	2.36264e-69	up
CEACAM1	2.95083	1.61478e-25	up
CEACAM6	4.29641	6.24337e-11	up
ADAMTS2	44.8249	9.30834e-19	up
MMP2	5.51365	3.96178e-06	up
LPCAT2	2.25248	2.0628e-14	up
EBF4	0.389463	1.46757e-09	down
LAG3	0.357774	1.10712e-13	down
LTBP4	0.351349	2.23011e-21	down
PCBP4	0.401892	2.58418e-11	down
IRAK3	3.14236	1.26159e-22	up
FCGBP	0.374397	3.90506e-07	down
NLRC4	2.46953	3.22597e-19	up
MLTK	2.22605	6.04792e-15	up
SEMA6A	2.83548	2.97359e-05	up
CRISP3	8.07401	1.1822e-24	up
FKBP5	2.20326	7.01195e-11	up
SRPK1	2.32462	5.68701e-15	up
JAK2	2.00539	4.45891e-10	up
ARVCF	0.354973	7.81653e-12	down
CRYBB3	0.320746	9.77634e-05	down
CACNA1I	0.470739	1.36133e-09	down
IL2RB	0.418676	5.99189e-16	down
CTSG	2.49625	0.00859083	up
GZMH	0.472162	5.21776e-08	down
PYGL	2.48077	1.00023e-12	up
SAMD15	2.1635	0.00289158	up
MMP9	4.25472	3.51991e-11	up
BIRC7	0.306603	0.0444019	down
PROKR2	2.77137	0.0196901	up
BPI	2.80722	3.34779e-07	up
TLR8	2.44316	4.03468e-15	up
BMX	4.72971	2.91352e-26	up
KLF5	2.70389	1.02668e-17	up
OLFM4	7.01637	1.25854e-12	up
PLLP	0.445896	0.00290036	down
SMPD3	0.432888	0.0115489	down
PRSS33	0.264655	7.88203e-05	down
AQP9	2.17751	1.69313e-07	up
AP3B2	4.1085	0.0214552	up
SFRP1	2.79946	0.00449276	up
STK3	2.23216	2.59974e-15	up
TUBB4A	0.470932	1.03592e-05	down
ZFR2	0.339686	6.9438e-05	down
LIM2	0.327349	1.36352e-05	down
NKG7	0.3869	3.14857e-16	down
ATP1A3	0.484145	2.18042e-07	down
NAMPT	2.37379	1.91731e-06	up
CAV1	2.40204	0.000214659	up
GRB10	2.37303	6.20178e-13	up
AEBP1	0.478669	3.22087e-06	down
CNTNAP3	3.05321	2.42015e-08	up
PRUNE2	2.89432	0.000377571	up
PTGR1	2.94002	0.000135455	up
KCNT1	0.368983	0.0263788	down
PTGDS	0.409426	3.87867e-08	down
NEURL1	0.350587	1.32836e-14	down
MLLT6	0.456471	7.56312e-13	down
ABI3	0.449031	9.2135e-16	down
FAM20A	6.62725	2.73142e-16	up
MAP2K6	2.25759	1.19156e-14	up
RCVRN	2.3183	0.000142918	up
KLHL2	2.54818	3.11354e-20	up
CPE	2.85113	0.0094403	up
BST1	2.0497	3.2293e-11	up
NRXN2	0.467911	0.00244286	down
MS4A4A	2.38	3.6099e-08	up
UPK2	0.447209	0.0316502	down
ASIC1	0.423829	0.0167794	down
LIN7A	2.32437	4.87292e-13	up
MANSC1	2.54989	2.15391e-13	up
GPRC5D	2.03175	0.0371204	up
MAK	2.30663	3.01362e-12	up
SLC26A8	2.9508	1.0783e-12	up
MAPK14	2.23559	3.61087e-11	up
VNN1	3.0735	1.27178e-10	up
NR2E1	63.951	2.60643e-08	up
KIAA1244	3.38981	1.82869e-05	up
LMNB1	2.30482	3.88505e-16	up
DPYSL3	2.00498	0.0188658	up
PDGFRB	0.485435	6.29691e-07	down
BCL6	2.46974	2.72774e-11	up
SLC4A3	0.332563	3.87766e-08	down
ZAP70	0.458762	8.90514e-13	down
GCA	2.37107	7.38513e-13	up
GNLY	0.382797	2.75461e-12	down
IL1R2	2.98751	9.55704e-26	up
IL1R1	2.04974	4.84036e-11	up
IL18R1	2.39671	1.48279e-17	up
IL18RAP	2.21871	2.9309e-09	up
QPCT	2.59084	1.13938e-12	up
SDC1	4.06783	2.27295e-06	up
PAPPA2	2.35972	0.00233493	up
GADD45A	2.25428	6.68288e-09	up
RGS2	2.05038	4.63812e-07	up
SIPA1L2	2.07456	2.73284e-10	up
MMP8	16.9498	3.14988e-47	up
ZNF541	0.420585	7.02689e-05	down
ARG1	5.77511	1.75781e-23	up
FBXL5	2.10331	1.37758e-09	up
PPL	2.23016	0.0385527	up
DNAH7	2.95498	7.13172e-13	up
NDUFB3	2.2357	1.08268e-11	up
GPR68	0.457623	3.01281e-10	down
CYSTM1	2.51153	4.81032e-09	up
PLBD1	2.80207	4.73242e-20	up
LHX4	2.36103	0.0398681	up
CSTA	2.38035	7.25448e-13	up
BAI2	0.344135	1.06375e-08	down
FLT3	2.35611	3.785e-12	up
PTGFR	5.08515	0.00217024	up
INHBA	6.14162	4.73242e-20	up
PLAU	2.57225	2.65664e-05	up
NECAB1	71.9106	9.27916e-05	up
MMP19	2.10142	0.00232568	up
NR4A1	0.318819	3.53209e-07	down
SARDH	0.450646	1.63737e-07	down
TNFAIP6	2.7647	2.37324e-07	up
PFKFB2	3.34227	9.65674e-28	up
SEMG1	3.04875	2.05147e-06	up
IL17C	0.243926	0.00115006	down
CEACAM8	5.85802	3.20126e-23	up
CRISP2	3.58179	0.00985132	up
NQO2	2.10572	4.18555e-09	up
OR2B6	2.09694	0.000176155	up
NRN1	3.09996	0.00112516	up
MYRF	0.463382	0.0155912	down
WNT1	0.35655	9.21282e-05	down
KIR2DL1	0.482533	0.000896918	down
LRFN3	0.464352	4.66839e-09	down
EVI2A	2.0872	1.26351e-07	up
OMG	3.52477	3.46942e-21	up
STEAP4	2.28672	2.13548e-10	up
BAIAP2L2	0.387377	2.78374e-06	down
MMP28	0.417187	0.000206393	down
LRRC6	2.19083	4.69318e-07	up
RNASE1	6.30194	7.73171e-10	up
FGF13	2.18823	0.00372479	up
CACNG6	0.212513	1.513e-08	down
CRB3	0.236793	3.87054e-07	down
SAMD10	0.441009	7.5797e-10	down
PNPLA7	0.357996	3.9333e-13	down
FIBCD1	0.33363	0.0371052	down
HIP1R	0.42383	5.62974e-15	down
PLXNA3	0.445801	1.26936e-13	down
PRRG1	2.66936	9.17122e-07	up
GFPT2	0.464448	0.00232791	down
TMEM204	0.45197	5.12189e-09	down
PPARG	6.16121	1.27377e-20	up
CARD6	2.22193	5.2576e-15	up
IGJ	2.97792	2.62727e-07	up
ALOX5AP	2.0539	4.90886e-10	up
KL	4.54469	1.07385e-20	up
TBC1D8B	2.14583	4.19619e-06	up
TMTC1	3.17077	0.000159597	up
LYVE1	2.79313	1.79592e-14	up
TSPAN2	2.3813	2.05043e-15	up
ECHDC3	2.29668	9.45183e-11	up
TCN1	2.92224	1.25452e-10	up
HRK	2.07147	0.00492818	up
KCP	0.350843	5.15477e-06	down
ITGA7	2.79395	7.17203e-10	up
RAB11FIP5	0.424735	3.69284e-12	down
ALDH1L2	3.2172	3.35656e-09	up
STAB2	3.87097	0.00399282	up
CKAP4	2.64297	6.55332e-21	up
EDNRB	6.53383	6.34423e-10	up
GPNMB	2.0629	0.000233269	up
IL10	2.37737	0.0217878	up
TXN	2.45056	3.57476e-14	up
TLR4	2.05281	2.63697e-08	up
HIST1H2AB	0.410198	0.00335566	down
FGFBP2	0.468127	2.9322e-08	down
SLCO2B1	3.93164	0.00399786	up
CASP5	2.56157	2.18905e-11	up
CYP19A1	5.61687	0.0497006	up
SPTBN5	0.485256	9.1655e-08	down
ARHGAP29	2.22972	1.26965e-06	up
CYP1B1	2.203	7.17849e-11	up
EXOC6	2.29522	3.10921e-16	up
HECW2	2.43196	3.34585e-09	up
MNS1	5.52592	0.0183191	up
ARHGAP24	2.09254	1.89777e-12	up
AGPAT9	2.30715	1.07804e-11	up
PRDM5	2.28728	2.38427e-08	up
ANXA3	6.13648	7.21607e-34	up
PDE6H	3.19116	3.64654e-10	up
FGD4	2.38923	6.24582e-17	up
LUM	3.01132	0.0109245	up
FAM222A	0.461402	0.000691025	down
GPR84	8.05686	9.68254e-65	up
BCL2A1	3.56081	2.01745e-16	up
SLC5A2	0.447617	0.00371549	down
ERBB2	0.431861	2.33635e-11	down
FKBP10	0.457355	0.0117855	down
COL6A2	0.443932	1.87204e-08	down
NTN5	0.292045	5.79209e-11	down
ADAMTS10	0.405386	9.805e-16	down
PGD	2.00272	2.33071e-09	up
SLC44A3	3.06665	2.58061e-06	up
CELSR2	0.428268	2.10701e-11	down
HORMAD1	2.28132	1.01672e-13	up
S100A8	3.68747	1.48069e-08	up
RALB	2.03399	1.38029e-11	up
FABP2	27.6463	1.35348e-06	up
MYO10	3.08602	3.58816e-17	up
DAAM2	2.3213	0.0203716	up
CREB5	2.25374	2.68476e-10	up
UGCG	2.56902	1.64921e-20	up
LCN2	3.05535	3.34448e-10	up
PDSS1	2.07727	2.10129e-09	up
ZNF215	2.11081	0.0147187	up
OOSP2	8.77106	0.0255558	up
PLCH2	0.35673	7.15338e-13	down
FCGR1A	3.78955	2.96207e-22	up
FAM124A	3.79177	0.00101412	up
SLC7A11	2.96003	1.74573e-07	up
ACSL1	2.31695	1.15884e-08	up
PSTPIP2	2.48183	3.40444e-19	up
FAM151B	2.34007	2.36529e-13	up
OLAH	18.6369	9.42208e-17	up
TCTEX1D1	3.29093	2.52179e-08	up
ANKRD22	6.41328	5.81588e-32	up
ZNF117	2.2333	1.59632e-11	up
UCHL1	5.73073	0.0135763	up
CNTNAP3B	4.06744	0.000967465	up
LY96	2.45909	2.66965e-19	up
PROM2	0.283764	4.66131e-07	down
ATP6V1C1	2.03951	5.90158e-12	up
TMEM55A	2.1809	1.15451e-15	up
SAMSN1	2.41545	7.50738e-18	up
VSIG4	3.44871	8.59653e-20	up
KCNMA1	4.4773	1.71552e-05	up
ANKRD9	0.460396	0.0239448	down
TDRD9	5.32693	5.47515e-20	up
LRFN2	0.332406	3.31757e-06	down
B3GNT7	0.412687	3.33936e-06	down
NMNAT2	3.17847	0.000504186	up
SYN2	2.94512	0.000107391	up
NRG1	2.16153	0.000132563	up
IL34	0.384237	0.00592485	down
ERG	3.68735	1.47466e-15	up
SLC37A3	2.7403	6.5118e-24	up
DUSP2	0.408943	1.59649e-06	down
GALNT14	2.16148	1.59901e-05	up
FAM46B	0.368875	0.0356683	down
GPR153	0.406879	3.73627e-09	down
SLC45A3	0.383766	3.55198e-05	down
FCER1G	2.45718	1.77725e-16	up
C1QC	2.25334	0.00242549	up
TUBBP5	2.64369	0.00125216	up
RGL4	2.0196	2.10087e-08	up
SPON2	0.346318	1.10367e-11	down
RLTPR	0.416229	2.68663e-16	down
CLDND2	0.242101	1.81701e-16	down
CCDC78	0.408867	1.0073e-05	down
C16orf59	0.446536	0.0403337	down
CCDC64B	2.08804	0.000187114	up
SLC1A7	0.375456	5.03678e-05	down
SLC45A1	0.464022	0.000216759	down
AK4	2.19999	0.000247677	up
DHRS3	0.47415	3.89208e-12	down
MXRA8	0.236291	9.78871e-06	down
CAPN13	2.30277	0.000321257	up
S100A9	2.56614	4.85793e-09	up
S100A12	7.94142	1.01146e-19	up
TGFA	2.22916	6.17068e-13	up
PROK2	3.82637	4.55649e-14	up
FBLN2	0.405287	1.95604e-06	down
AIM2	2.07484	1.57184e-06	up
ADAMTS9	6.88322	0.00022404	up
PCOLCE2	6.83938	0.000107825	up
PLSCR2	2.11006	3.94712e-05	up
GYG1	3.52171	8.89567e-37	up
ZDHHC19	2.96336	2.11775e-05	up
SLC51A	8.45336	3.56612e-26	up
S100P	2.24267	0.00312752	up
SGMS2	2.29769	3.75388e-15	up
CAMP	4.10147	6.33512e-15	up
HSPA4L	2.81769	8.25508e-05	up
PRSS12	4.32206	0.0115507	up
NDST3	4.10518	0.00341421	up
SCRG1	2.77686	0.000568217	up
HPGD	2.48748	8.73265e-09	up
C6orf195	4.66384	0.00170497	up
DLC1	2.02463	0.00197553	up
DEFA4	2.58745	0.0073228	up
NFIL3	2.23489	8.23875e-10	up
AQP7	0.306407	0.0022509	down
C11orf82	3.25745	3.5745e-26	up
BEND7	2.11268	0.000261135	up
DACH1	2.27321	8.44903e-08	up
TMEM52B	4.23745	0.000219333	up
HTRA1	4.08252	8.52733e-08	up
PLD4	0.4159	2.34038e-11	down
CLEC4D	3.84577	3.27496e-23	up
HTR3A	0.424209	0.0160817	down
STRCP1	0.406098	0.00273105	down
NYAP1	0.246222	4.2964e-08	down
FAM102A	0.457976	8.06194e-13	down
CERCAM	0.461282	2.01022e-05	down
PRRT2	0.35254	1.70788e-07	down
CA4	2.04484	3.07929e-06	up
TMC8	0.377687	9.77714e-19	down
LTBP3	0.475989	4.57307e-12	down
OR2W6P	2.30057	3.45956e-06	up
DEGS2	0.42835	0.000178245	down
RAB31	2.05357	3.56452e-08	up
ADAM9	2.26528	5.16205e-11	up
SLC16A4	2.02378	3.96344e-06	up
FAM178B	0.42503	7.25858e-05	down
SEMA4C	0.433527	6.85269e-14	down
SHOX2	3.05082	4.36924e-06	up
ZNF608	3.21167	6.56732e-24	up
PCSK9	80.2927	9.7858e-15	up
B3GALNT1	2.10999	0.00148501	up
RNASE2	2.60998	0.00174694	up
SCN9A	4.32852	2.41404e-30	up
CLIC3	0.314385	9.7858e-15	down
CSGALNACT2	2.03129	9.18945e-11	up
WNT10B	0.429113	4.85306e-07	down
TPST1	2.30911	1.33508e-06	up
NLGN2	0.337405	7.13927e-13	down
NSG2	2.60787	0.00232755	up
LGALS9B	0.409913	2.5989e-06	down
METTL7B	11.3162	3.08633e-10	up
KRT72	0.422922	1.40714e-05	down
HSD17B13	2.13915	9.62796e-07	up
PFKFB3	2.21875	1.24942e-13	up
HTRA3	2.40217	0.0130033	up
CDC42BPG	0.468149	1.34899e-08	down
RP11-443P15.2	2.9791	1.36674e-06	up
PLEKHG5	0.469693	3.62514e-06	down
KNDC1	0.383528	6.42952e-07	down
PRL	7.09517	0.000388979	up
B3GALT1	30.5585	0.00225088	up
CSDC2	0.241351	0.00801422	down
PRSS30P	0.336885	1.65317e-09	down
CARNS1	0.388268	8.07219e-14	down
SMPDL3A	2.71681	2.09601e-18	up
MAB21L3	2.57252	4.89098e-12	up
PPP1R3B	2.00969	1.45086e-09	up
STOX2	3.50706	4.08023e-07	up
NDNF	3.73079	0.0021108	up
OLR1	6.91009	3.96086e-22	up
SULT1B1	2.73284	4.46081e-19	up
GPR64	12.4841	0.00379477	up
CD7	0.343937	6.0547e-24	down
GPR160	2.17963	4.7517e-14	up
CEP19	2.02909	2.74032e-10	up
TLR1	2.31995	2.49751e-12	up
PODN	0.469192	2.19426e-05	down
SLC29A2	0.407939	3.22207e-10	down
MCTP1	2.04037	3.95061e-12	up
CLCF1	0.405242	1.62091e-12	down
CABP4	0.376701	7.12358e-07	down
LRRN1	3.83124	4.87504e-21	up
RIMS2	18.1768	4.95423e-05	up
B3GNT5	2.78349	8.9632e-16	up
BOK	0.268432	0.000103705	down
C8G	0.322964	1.04691e-05	down
NAP1L4P1	2.01142	1.42999e-10	up
PPFIA3	0.45744	6.93298e-06	down
CD163	2.04031	8.90857e-12	up
ALS2CL	0.454575	9.40261e-10	down
GLDC	2.39284	0.00177139	up
DTX3	0.451635	3.28229e-11	down
KLHDC7A	0.36459	0.0346768	down
SIGLECL1	2.3611	0.00308202	up
NSUN7	2.18699	5.0203e-09	up
GATA2	0.451768	0.00404373	down
MKRN3	0.45162	0.00174326	down
SLITRK4	2.09041	8.98789e-07	up
ZFPM1	0.460936	1.94992e-12	down
ABCA13	4.98419	4.71476e-22	up
RP11-1319K7.1	3.06134	1.16757e-17	up
45536	#N/A	#N/A	#N/A
LYNX1	0.470766	1.20803e-06	down
SLC9A4	19.1217	4.25686e-09	up
PNPLA1	2.16182	4.4609e-11	up
KCNE1	2.08467	3.87846e-11	up
PRF1	0.364533	2.06659e-15	down
S1PR5	0.42412	3.61624e-12	down
WDFY3-AS2	2.98265	2.04409e-08	up
OR52B1P	2.31894	0.00138955	up
LSMEM1	3.00244	1.5647e-23	up
ANKRD62	3.88068	0.00463965	up
TSEN54	0.442344	9.80217e-14	down
FIGN	2.69904	0.000940533	up
DCAF4L1	2.32331	3.5631e-09	up
NXPH4	0.406267	0.00136568	down
HIST1H2AJ	0.456543	0.0260333	down
C19orf59	9.51273	1.10343e-95	up
SLC8A1	2.44572	3.3811e-17	up
PTGDR2	0.455716	0.00310221	down
TNFAIP8L3	11.3467	0.000173625	up
ZNF438	2.52246	2.27643e-20	up
NOG	0.321366	1.91723e-10	down
PNMA3	0.432477	3.0091e-08	down
ST6GALNAC3	2.3084	3.20879e-13	up
DUSP8	0.416151	1.26355e-10	down
SMIM10	2.72635	0.0323157	up
LCN12	0.312578	5.10994e-08	down
RP11-111G23.1	7.45945	0.000323055	up
C5orf47	4.3498	8.05481e-05	up
FAM169B	2.34614	0.00192422	up
ANO9	0.404595	1.13077e-14	down
MIXL1	2.96048	0.0161544	up
SIGIRR	0.323415	5.18768e-25	down
KIAA0825	2.1801	9.81277e-15	up
KLHL33	0.299342	0.000339712	down
RGPD2	3.19452	0.00144137	up
NAT8L	0.415514	0.0274948	down
KRT73	0.419304	1.07559e-05	down
LRRC70	3.2389	7.19919e-06	up
BCL9L	0.386289	8.48547e-19	down
45352	#N/A	#N/A	#N/A
GLDN	5.42722	2.27171e-08	up
FCAR	2.41754	9.34624e-15	up
SPATC1	2.17212	0.000132558	up
LRRC16B	0.435881	1.00298e-09	down
CCDC73	2.25292	0.00345882	up
KANK3	0.403735	5.50704e-06	down
LILRA5	2.08338	1.13938e-12	up
VSTM2B	0.346135	0.0244206	down
DCC	7.95432	0.0104018	up
HIST1H1T	2.31327	4.0643e-07	up
TLR5	3.69486	2.31509e-38	up
OVCH1	3.76437	2.01148e-06	up
CXXC11	0.320364	3.52326e-08	down
EYS	2.07562	9.87886e-08	up
PLSCR1	2.54177	1.76107e-12	up
SBK1	0.279938	4.7961e-27	down
SELL	2.21104	1.60091e-05	up
INSC	2.81614	7.0787e-06	up
C12orf55	2.8457	6.53091e-16	up
CC2D2B	2.21462	3.03211e-05	up
ASTL	0.331227	3.02364e-07	down
ANKRD34B	3.18247	1.77725e-16	up
MMP23B	0.159836	9.71448e-08	down
SYCP2	2.36663	1.96081e-15	up
AC005831.1	2.46509	6.37641e-07	up
PLEKHG4	0.419293	2.64649e-10	down
KIF19	0.304145	1.00127e-08	down
CD55	2.36858	1.36327e-11	up
CACNA1H	0.43382	1.15193e-06	down
ACN9	2.03963	1.16869e-07	up
SRGAP1	2.38815	9.28385e-07	up
CASP4	2.10701	2.1773e-10	up
METTL9	2.17455	1.45758e-13	up
RP11-366L20.2	2.23627	1.65591e-06	up
COL13A1	0.482824	0.000144578	down
SLC28A3	2.34654	3.27663e-06	up
GZMM	0.236466	1.28018e-27	down
FAR1	2.09975	4.25941e-12	up
SERPINB2	2.53017	1.42469e-05	up
WDR96	2.42705	0.00139319	up
ADAMTSL2	0.327572	0.00128441	down
ENTPD7	2.36955	3.98157e-14	up
FCGR1B	2.98038	1.41046e-18	up
RPS6KL1	0.409138	9.3244e-07	down
ASPH	2.83288	1.03159e-19	up
BAZ1A	2.07231	1.87006e-09	up
F5	3.03763	5.26718e-27	up
UBE2J1	2.35702	1.27849e-14	up
CES1	3.00402	4.38803e-06	up
NOS1AP	2.35019	6.88436e-07	up
RNU6-37P	3.53559	3.08633e-10	up
SNORD45	3.09928	0.048742	up
RNU6-226P	3.39443	1.86248e-11	up
RNU6-810P	2.22055	0.00513604	up
RNU4-38P	2.01281	0.0011415	up
RNU4-85P	2.6942	5.22204e-05	up
Y_RNA	0.373083	0.0243617	down
RNA5SP248	3.28225	1.37974e-06	up
EFCAB2	2.27246	6.11707e-14	up
CR1	2.31169	1.40023e-11	up
LIPN	2.5029	3.21782e-12	up
PRRT1	0.405154	5.88954e-06	down
BTBD17	0.0705477	0.000907065	down
NCR3	0.431784	4.06483e-11	down
PTCHD2	0.334957	2.43674e-07	down
CD177	36.6624	2.68278e-29	up
TRIQK	2.27478	1.68658e-07	up
GPR56	0.349915	2.5644e-16	down
RP11-497H16.6	2.87548	1.1162e-07	up
RP11-1212A22.1	0.281136	1.5598e-11	down
RNU6-1013P	3.82822	2.07608e-08	up
RNU6-574P	2.07138	0.000332367	up
RNU6-196P	3.73506	1.37411e-13	up
RNU6-1005P	2.42953	5.18483e-09	up
RNU6-1257P	4.79196	0.0330062	up
RNU6-748P	2.69714	0.00163591	up
MIR647	0.330928	2.95231e-05	down
MIR181A2	0.423048	0.0326395	down
MIR150	0.2166	0.000663164	down
MIR33A	0.0702762	0.00669088	down
AC018450.1	0.348596	0.02765	down
IGLV7-43	3.14841	1.22281e-05	up
IGLV1-40	2.27473	0.00181497	up
IGLV3-10	6.70292	2.86211e-13	up
IGLC3	2.67884	3.47808e-06	up
TRBV7-6	0.35802	0.00688506	down
TRBJ2-7	0.226928	2.47637e-15	down
IGHA2	3.21303	0.000575002	up
IGHG2	3.01831	0.000242835	up
IGHV6-1	2.51063	0.00537152	up
IGHV3-11	2.055	0.00626822	up
PRR22	0.365973	2.65054e-05	down
RNU6-1300P	2.03635	0.000676721	up
RNU6-1197P	3.04319	0.000571027	up
DKFZP667F0711	2.23562	1.07655e-13	up
AC010731.6	11.4872	0.0195648	up
ZNF254	2.07001	7.2155e-12	up
RP1-228H13.2	2.11589	5.52232e-08	up
LAT	0.449472	4.53658e-07	down
AC112200.1	2.08956	0.016097	up
LCNL1	0.301918	5.10994e-08	down
OOSP1	4.21812	4.24965e-06	up
USP8P1	3.07339	0.000120281	up
RPL23AP3	2.20916	0.0144873	up
NPIPA7	0.454309	0.00690891	down
PPIAP29	2.4415	2.15999e-07	up
UBXN2B	2.24358	3.58903e-13	up
RP11-292B8.1	5.35979	0.000387062	up
RP11-1023L17.2	3.28927	0.00664692	up
CALM2P3	3.08074	0.0130462	up
RP1-91J24.1	2.36625	0.0321357	up
RP1-245M18.2	2.86357	1.85402e-12	up
LARP1P1	2.5681	5.4617e-09	up
RP1-34B20.4	2.74097	1.7116e-11	up
HMGB1P20	2.32268	7.00058e-05	up
RPL5P18	2.05309	0.0280952	up
MTMR9LP	0.417246	3.98987e-05	down
SNORA11	2.3488	0.014525	up
AC020636.1	4.24311	0.000344314	up
RN7SKP26	2.9432	2.98707e-14	up
RN7SKP97	2.27615	1.57828e-05	up
SMPD4P1	0.370487	0.0279917	down
RP11-274B18.3	2.06211	0.0153205	up
C17orf72	0.478766	0.00054164	down
AC091492.2	3.92358	0.024156	up
DNAJC19P5	2.19391	4.74633e-12	up
AC022431.2	2.46948	6.03627e-05	up
AC104809.3	0.434039	0.00381422	down
GAPDHP32	2.21558	0.00985132	up
MTND6P5	2.04485	4.96372e-10	up
RP11-162O12.2	3.21486	0.0450888	up
RP11-195C7.3	2.27795	0.00430068	up
MED6P1	2.37451	8.04137e-07	up
AL353791.1	4.70084	7.27978e-12	up
KATNBL1P6	2.7019	0.00547576	up
SEPT7P8	3.01032	8.28483e-05	up
RP5-979D14.1	0.39687	0.000992847	down
ORM1	3.34787	7.03681e-05	up
SPINK8	2.98723	2.29832e-08	up
NAMPTL	2.55673	1.16337e-09	up
AC016753.7	2.40777	0.000100197	up
RP13-766D20.1	0.185175	2.8673e-05	down
AC000081.2	4.78656	0.000590853	up
SPATA20P1	3.26659	7.87263e-05	up
RPS23P9	4.86046	0.00519601	up
OGFOD1P1	4.95753	1.54771e-06	up
DOC2GP	0.422031	0.000175857	down
TMEM253	2.97988	2.42091e-07	up
C9orf172	0.219726	3.85066e-22	down
AC104809.4	0.306065	1.38029e-11	down
RPL5P34	2.34499	6.97645e-07	up
YWHAEP5	2.68224	0.000301413	up
GULOP	0.477916	6.97756e-05	down
RCBTB2P1	2.1711	0.0239719	up
RP11-65J3.6	2.13676	0.0203716	up
EIF2S2P3	2.37852	7.51722e-07	up
AC007248.7	2.02074	0.000341242	up
C5orf27	2.86468	3.95712e-06	up
DDX10P1	3.28333	7.14665e-17	up
OR7E140P	2.52052	7.07449e-09	up
CCR12P	0.420864	1.4038e-05	down
RP11-229P13.19	0.343498	4.53793e-12	down
snoU13	12.7926	0.0141642	up
RNU7-163P	2.53065	0.000297051	up
ACA64	2.02633	7.22409e-05	up
RN7SL271P	3.4761	0.0100316	up
RP11-109G23.1	2.00772	0.000887556	up
RN7SL653P	0.41218	7.20618e-07	down
DEFA3	4.28384	2.43944e-05	up
C1orf226	2.56758	8.54303e-06	up
IGKV3-20	2.42464	1.76691e-06	up
RPL7P24	2.55443	4.07468e-08	up
RPS3AP32	2.754	2.93145e-12	up
GAPDHP33	2.83873	2.38462e-05	up
DEFA1B	5.17378	0.0125255	up
RN7SL116P	0.392138	1.64075e-08	down
RP11-925D8.1	2.98884	0.00718086	up
RP11-3K24.1	2.13991	2.16528e-10	up
IGKV2-24	2.07767	0.00260288	up
AGGF1P3	7.3493	0.00879084	up
SUMO1P1	2.05211	0.000331826	up
RP11-277J24.1	8.16644	6.01362e-05	up
RP4-576H24.2	2.10297	1.94422e-11	up
KIR2DP1	0.460318	0.0347393	down
RN7SL37P	0.445299	0.0166551	down
SERPINB10	4.51463	4.34963e-18	up
GNG10	2.29969	0.000811156	up
RPS3AP43	2.43824	1.22245e-06	up
RP11-1110J8.1	3.3236	0.0012655	up
RN7SL842P	0.427067	0.00760849	down
IGKV2-30	2.62076	2.94648e-05	up
LARP1BP2	2.72966	2.73269e-05	up
CTB-55B8.1	5.42182	0.000947325	up
RN7SL838P	0.392266	0.0140254	down
AP000322.53	2.88116	0.000348758	up
RPS29P12	3.03047	3.60257e-10	up
RPL7P18	2.48177	1.95622e-10	up
RN7SL735P	0.458899	1.78052e-07	down
PKD1P1	0.309483	0.000691703	down
RPL30P7	2.42036	2.26577e-07	up
RP4-800G7.2	0.465386	2.54655e-06	down
AC008984.2	2.11518	2.66668e-09	up
RP11-442P12.2	2.60176	9.09752e-13	up
TARM1	2.74808	4.42075e-05	up
GCSHP1	4.4343	6.78519e-06	up
OXCT1-AS1	0.245373	0.0257136	down
TOX4P1	2.02499	7.13382e-06	up
RP11-632F7.1	2.48734	0.00146078	up
CTD-2165H16.3	2.3924	4.60202e-13	up
RP11-83A24.1	2.16091	1.35776e-08	up
PDLIM1P4	2.31045	1.9844e-11	up
NAIP	2.83342	1.22435e-19	up
ALG1L11P	0.432914	0.027392	down
RP11-848G14.5	2.27819	0.00577782	up
RP11-631M6.2	2.00466	2.81254e-07	up
AC008984.6	0.368123	0.0125623	down
RP11-497H16.4	4.0892	1.21705e-05	up
RP11-701P16.2	4.11861	2.42844e-08	up
RP11-98J23.1	2.58902	0.0234285	up
RP1-240K6.3	2.03532	0.00191928	up
RP11-597D13.7	2.38527	4.83751e-07	up
AC004069.1	6.10378	3.71539e-07	up
U3	3.05583	0.0294558	up
RNU6-469P	3.06866	2.25953e-06	up
RNU6-917P	2.35344	0.000242595	up
AC097015.1	2.28957	0.000157711	up
snoMBII-202	4.34206	0.0307507	up
NRON	17.6991	0.0119547	up
FCGR1C	4.4069	5.96841e-22	up
C8orf88	2.57953	0.00435706	up
COX6B1P6	2.12422	0.00708053	up
CD8BP	0.284962	0.0375196	down
PKD1P5	0.210182	9.9901e-10	down
CARD17	2.21425	0.000110114	up
RP11-157G21.2	2.60451	0.0229832	up
HIST1H3F	0.212309	8.17672e-08	down
AL049542.1	0.370389	0.00214884	down
RP11-133L14.2	3.30253	0.00462772	up
CAPNS2	2.1936	1.85578e-08	up
RP11-436I9.5	0.459362	1.1991e-05	down
HP	12.4589	5.30784e-44	up
RPEP6	3.98737	0.0457773	up
NACAP3	2.31225	0.0128678	up
MGAM	2.29723	1.02738e-08	up
PRELID2P1	10.1997	0.000577247	up
RP11-203J24.9	0.36873	0.025449	down
RP11-1220K2.2	3.88969	2.55331e-19	up
RP11-299A16.1	2.03767	1.36319e-06	up
CLEC5A	5.38019	7.9869e-21	up
RP11-778J16.2	2.03746	0.027546	up
BANF1P1	2.40859	1.48454e-05	up
RP11-725G5.3	2.21666	0.00342995	up
RP11-386M24.4	2.28016	0.00020182	up
RP11-1074O12.1	2.09741	0.0106087	up
RP11-203M5.6	0.45046	0.000314064	down
RP11-493E3.1	4.83282	0.0023009	up
RP11-752G15.4	12.3876	1.35219e-06	up
ULK4P2	2.04964	0.000223993	up
CTD-2517M14.5	0.312926	3.65409e-05	down
AC092566.1	0.367106	0.00060084	down
CTD-3088G3.4	2.23153	2.74687e-06	up
MIR5189	0.329826	5.14473e-05	down
MIR378I	0.415677	2.72235e-05	down
MIR4473	0.386772	4.6151e-05	down
MIR4439	0.248618	0.00627361	down
MIR4698	0.36182	0.00546688	down
MIR4697	0.277348	0.00143323	down
MIR4474	0.410352	0.0027204	down
CTD-2370N5.3	2.02842	0.000445916	up
RP11-474N24.2	2.71454	6.20178e-13	up
MIR5585	0.0298838	5.88173e-08	down
MIR3176	0.185554	1.2562e-12	down
MIR3945	2.84039	0.00020977	up
MIR3194	0.352904	6.16326e-08	down
FAM106DP	4.73897	3.02103e-07	up
RPL9P29	2.45896	0.0329806	up
LOC440461	0.34066	6.63482e-08	down
CTC-232P5.4	2.90481	1.04046e-06	up
TAF9P3	0.454719	0.000810486	down
AC092964.2	3.61685	0.028784	up
AC073342.1	3.78153	2.01236e-18	up
RP11-420K14.1	2.79487	8.94399e-05	up
SIGLEC20P	0.458563	0.0147561	down
RP11-420K14.2	2.19724	0.0375438	up
AC132872.2	2.70527	2.87745e-10	up
ESPNP	0.465647	0.0158175	down
CTB-50E14.5	3.4721	0.000372468	up
RP11-248J23.6	2.26442	1.27804e-08	up
SRD5A3P1	2.06049	0.010146	up
SRXN1	0.446745	0.00129998	down
DPRXP2	4.2543	1.24713e-09	up
HTATSF1P2	2.31049	0.000207106	up
Metazoa_SRP	2.34522	4.1942e-05	up
DOC2B	2.12606	0.0233499	up
CTD-3148I10.15	0.459161	0.00833707	down

## Sheet: ICH vs CTRL lncRNA
Supplementary Table 4. Consistently differentially Expressed lncRNAs in ICH patients compared to CTRLs by the DESeq2 and EdgeR method in both 2 cohorts.
GeneName	FoldChange	FDR	Up/Down
RP11-84C10.2	3.60074	0.00152084	up
RP11-23P13.6	0.328827	4.17462e-10	down
AC004840.9	0.397266	4.6579e-15	down
LINC00304	0.412501	0.000106581	down
RP11-290F5.2	2.14688	4.85154e-10	up
RP11-465L10.10	4.90725	0.0200218	up
LINC00671	3.00746	1.37539e-13	up
RP11-174G6.1	3.01661	8.73265e-09	up
AC091878.1	3.41813	1.54937e-11	up
RNU6ATAC35P	2.45793	0.000987598	up
IL10RB-AS1	2.26739	4.67883e-09	up
AC002456.2	2.49935	2.17345e-07	up
RP11-574K11.5	4.71977	6.44332e-08	up
TGFA-IT1	2.16844	1.05603e-05	up
RP11-228B15.4	0.413029	1.7028e-13	down
AC079630.4	2.05578	1.92553e-07	up
AC099552.2	0.354234	0.00251321	down
DBH-AS1	0.388422	2.81275e-08	down
AP001434.2	8.05768	1.31492e-07	up
FGF13-AS1	3.28459	0.0415003	up
AC098823.3	3.71736	1.02704e-06	up
RP1-310O13.7	2.11463	0.00247471	up
RP11-356N1.2	2.00166	6.88518e-07	up
RP11-98D18.1	2.05645	3.38609e-05	up
AC009229.5	5.93411	1.02068e-07	up
RP1-249H1.4	6.14131	4.84036e-11	up
RP1-153P14.5	0.428269	3.43347e-08	down
RP11-186N15.3	4.05612	0.000129689	up
AP006222.2	2.26931	1.49686e-10	up
RP11-281A20.2	2.21272	5.09246e-05	up
AC009229.6	4.79109	0.0034401	up
RP11-483F11.7	18.7544	1.91723e-10	up
RP3-425P12.5	4.53533	7.16112e-05	up
RP5-857K21.4	2.85211	2.76914e-14	up
RP4-753D10.5	2.10705	1.28628e-05	up
AC092162.1	3.05806	0.0288698	up
RP11-445P17.3	4.56418	0.0272239	up
CTC-490G23.2	3.62142	6.97509e-08	up
RP1-124C6.1	2.15859	0.0332755	up
RASA3-IT1	0.476503	1.29268e-09	down
CYP1B1-AS1	3.55379	4.53159e-24	up
RP11-196G18.3	3.62675	1.05156e-18	up
RP11-104L21.2	0.459322	4.69799e-10	down
RP11-295G20.2	3.02253	3.89912e-19	up
AC016831.7	3.3294	1.43551e-07	up
RP4-666F24.3	2.68311	1.89488e-13	up
RP4-684O24.5	2.61832	0.00606153	up
AC026202.3	2.37987	0.00670874	up
RP11-353N4.5	2.1951	0.0262948	up
AC007278.3	2.42081	9.27824e-06	up
AC022431.3	3.5202	4.1417e-05	up
RP11-124N14.3	2.47164	0.00709424	up
AC007556.3	2.71261	4.98022e-06	up
LINC00607	2.27063	0.0442732	up
RMDN2-AS1	3.57325	0.000460849	up
RP11-195C7.1	2.08631	8.02942e-09	up
RP11-121P10.1	0.43916	0.0118744	down
RP11-89F3.2	0.459415	0.0255988	down
MYO16-AS1	2.64836	0.000123386	up
AC007278.2	2.49985	6.90186e-07	up
RP11-239E10.2	4.10924	0.00163785	up
LINC00211	2.18639	2.06308e-05	up
RP3-393E18.2	2.23273	1.41671e-08	up
RP11-34P13.7	2.63612	2.05566e-09	up
RP11-295M18.2	2.77722	3.20501e-12	up
RP11-262H14.1	2.22563	5.12334e-15	up
RP11-69L16.4	2.25834	0.0455142	up
CLRN1-AS1	6.09329	6.48816e-08	up
RP11-1191J2.2	0.312447	0.000388945	down
RP11-115N4.1	12.5666	6.43923e-11	up
RP11-166N6.2	3.28037	2.38052e-06	up
RP11-1C1.7	2.15322	4.67689e-08	up
LINC00968	2.06416	4.35373e-06	up
DNAJC3-AS1	2.3514	2.05297e-13	up
RP11-739P1.2	7.87172	0.012755	up
RP11-321E2.3	3.25718	3.52437e-07	up
RP11-798M19.3	2.33687	4.41601e-12	up
LINC01093	4.74055	4.2597e-06	up
RP11-153M7.5	3.66872	1.13087e-32	up
RP11-1252I4.2	0.160846	4.10827e-06	down
AC138035.1	2.74275	0.000322437	up
RP11-632F7.3	5.79917	0.000121756	up
RP11-826N14.1	0.381894	0.0093658	down
RP11-701P16.5	2.52625	4.59822e-09	up
AC004069.2	2.52457	2.9832e-13	up
LINC01094	2.14658	0.000701592	up
RP11-436H11.5	2.78309	1.29358e-05	up
AC084082.3	4.09204	0.000316908	up
RP11-1149M10.2	3.2111	3.10038e-13	up
CTB-11I22.2	8.05114	0.00286344	up
AC106801.1	3.22348	1.9737e-06	up
CTD-3064M3.1	2.43196	0.0411941	up
CTB-43E15.3	4.13347	0.0305631	up
RP11-909N17.2	5.34264	0.0231748	up
RP11-1D12.2	5.65648	8.98447e-07	up
RP11-6I2.3	2.59739	3.95093e-11	up
RP11-452H21.1	17.0662	9.09561e-25	up
RP11-21L23.4	3.36917	0.0424341	up
RP11-452H21.2	14.1387	5.83547e-05	up
RP11-531H8.2	2.92478	1.35923e-05	up
AP001257.1	2.10043	4.37062e-06	up
AP003068.12	0.19871	0.000410944	down
RP11-326C3.12	2.31435	1.75383e-05	up
CTD-2616J11.2	0.362779	2.43841e-07	down
AP003419.16	0.421104	2.9581e-08	down
RP11-349I1.2	2.24924	0.000545139	up
RP11-133L14.5	2.64298	0.00130465	up
RP11-946L16.1	3.06749	7.66651e-06	up
RP11-511B23.2	2.99999	7.27978e-12	up
RP11-641A6.2	0.474509	4.89198e-05	down
RP1-97G4.1	6.18334	0.0216421	up
RP3-462E2.3	2.06583	5.29381e-05	up
RP11-76E17.3	2.38922	0.000278616	up
RP11-76E17.4	2.50753	0.00408947	up
RP11-77A13.1	12.9506	7.23753e-05	up
AC007950.1	2.70669	5.16352e-08	up
RP11-355N15.1	2.38588	2.26229e-09	up
RP5-977B1.11	0.382354	0.0337197	down
RP11-923I11.5	0.311799	0.00688506	down
AP001063.1	2.65801	0.00126562	up
RP11-4F5.2	2.40289	1.8046e-18	up
RP11-521I2.3	2.30671	4.38239e-10	up
RP11-161M6.3	0.377299	1.26927e-07	down
RP11-403P17.2	2.82094	0.0308962	up
CTA-250D10.23	0.437134	4.55201e-08	down
RP11-161M6.2	0.319951	1.0313e-08	down
AC137934.1	2.35346	0.00719297	up
LINC00622	2.32795	1.41314e-06	up
RP1-90J20.11	2.65069	3.46468e-15	up
RP1-80N2.3	2.75029	3.23858e-08	up
RP11-408H20.1	5.80443	0.0125503	up
CTB-31N19.3	2.77471	9.13634e-22	up
RP11-21B21.4	0.419861	0.0201549	down
CTB-167B5.2	2.53991	5.38042e-16	up
RP11-20B24.5	3.06925	0.000407374	up
RP11-936I5.1	0.436483	5.10026e-07	down
RP1-193H18.2	2.10894	4.4706e-09	up
CTC-232P5.3	3.29723	9.31143e-11	up
RP11-154H12.3	4.14177	0.00282237	up
CTB-61M7.2	3.22821	4.80231e-23	up
MIR145	5.43431	0.00196891	up
RP11-326C3.13	3.73773	7.35446e-08	up
KB-1958F4.1	2.16856	1.54771e-06	up
RP11-373D23.3	2.78753	1.21538e-20	up
RP1-90J20.12	2.45979	2.7125e-14	up
RP11-326C3.15	2.17014	0.00267611	up
RP11-435O5.5	0.324445	1.55234e-09	down
RP11-274B21.9	2.11341	4.71576e-05	up
RP11-36B6.1	9.55672	3.86024e-05	up
RP11-762E8.1	0.407102	0.0491823	down
KB-431C1.5	2.15318	2.33934e-13	up
RP11-245J9.6	2.38059	8.64747e-09	up
LL22NC03-2H8.5	2.37491	0.00092701	up
RP11-346C20.4	2.06845	0.0025607	up
RP1-93H18.7	2.52037	4.7234e-07	up
RP11-54O7.17	0.162307	1.09359e-07	down
RP11-737O24.5	2.19183	2.0981e-09	up
AP000295.10	2.24952	2.43881e-05	up
RP11-563N4.1	2.08689	0.0115217	up
RP11-330O11.3	2.85997	1.15298e-18	up
RP11-196G18.24	2.23363	1.71496e-14	up
RP11-314C9.2	4.26567	1.22054e-05	up
RP3-508I15.22	2.62584	5.24039e-08	up
RP11-83A24.2	2.08137	4.93139e-13	up
RP11-138A9.2	3.14633	0.00878369	up
RP11-268E23.2	3.3171	0.00010724	up

## Sheet: ICH vs IS mRNA
Supplementary Table 5. Consistently differentially Expressed mRNAs in ICH patients compared to IS patients by the DESeq2 and EdgeR method in both 2 cohorts.
GeneName	FoldChange	FDR	Up/Down
MPO	2.33443	0.00414761	up
MGST1	2.13425	3.87395e-08	up
PGLYRP1	2.18446	0.0230905	up
KAL1	4.53295	2.17697e-10	up
LTF	4.84065	1.42337e-06	up
HGF	2.05072	1.1729e-08	up
ATP9A	3.6085	1.51461e-15	up
SLC2A3	2.06949	0.000177332	up
ATP2C2	3.70221	0.00177144	up
COL17A1	4.32715	4.11671e-05	up
MAOB	3.3281	0.00162622	up
CA12	3.70485	2.50125e-05	up
AMPH	6.92114	4.67529e-07	up
NEBL	4.49116	5.77549e-11	up
SLC1A3	8.64154	4.1998e-15	up
CEACAM6	4.09279	0.00103257	up
ADAMTS2	17.1323	0.0156742	up
NLRC4	2.14513	7.48811e-13	up
SEMA6A	2.21907	0.0123153	up
EPB41L4B	9.45915	7.20199e-05	up
CRISP3	3.95107	0.000126414	up
CTSG	2.97855	0.00616574	up
PYGL	2.05224	2.62213e-05	up
MMP9	4.17306	0.00222797	up
BPI	2.73894	0.0018293	up
BMX	2.78	0.00424474	up
OLFM4	3.61446	0.0204954	up
AP3B2	4.15103	6.11935e-05	up
GRB10	2.6502	1.71751e-20	up
CNTNAP3	2.07899	0.00519425	up
PTGR1	3.04016	7.77041e-05	up
PPARGC1A	2.11816	0.0436944	up
MS4A4A	2.18846	2.97787e-08	up
MANSC1	2.07807	4.71277e-05	up
VNN1	2.24873	2.69815e-05	up
KIAA1244	3.07032	0.00234775	up
FN1	5.26697	0.000300171	up
IL1R2	2.49784	2.97787e-08	up
IL18R1	2.09375	3.99168e-09	up
SDC1	3.88601	1.26769e-07	up
GADD45A	2.4294	2.73088e-11	up
AMPD1	2.78409	0.0412958	up
MMP8	10.272	4.74561e-11	up
ARG1	3.87853	4.28771e-08	up
CYSTM1	2.06893	0.000562631	up
PLBD1	2.21763	5.40698e-06	up
FLT3	2.29977	1.36498e-11	up
PTGFR	5.78664	2.49413e-06	up
INHBA	3.0245	0.00186158	up
PLAU	2.72653	5.09865e-06	up
NECAB1	61.5686	2.84293e-13	up
PFKFB2	3.08635	3.49144e-23	up
CEACAM8	4.26088	0.000123541	up
CRISP2	2.53754	0.00436983	up
ALDH1A2	2.08898	1.5172e-06	up
PPARG	4.81351	6.95019e-20	up
KL	3.47658	3.24732e-07	up
LYVE1	2.14748	5.8104e-05	up
ECHDC3	2.05635	0.000171378	up
TCN1	2.60979	2.64854e-07	up
ITGA7	3.17878	1.37302e-12	up
PAX3	9.9109	0.00551621	up
ALDH1L2	2.54279	2.09826e-06	up
STAB2	2.84767	0.0348816	up
CKAP4	2.16649	2.20305e-05	up
IL10	3.07388	0.00281908	up
SLCO2B1	5.51427	4.86701e-07	up
CYP1B1	2.16524	5.32521e-07	up
ANXA3	3.26551	3.6207e-05	up
PDE6H	2.12077	0.000205234	up
GPR84	6.28447	0.0157227	up
BCL2A1	2.15104	0.00990138	up
RAB13	2.32571	3.11413e-05	up
S100A8	2.54772	0.00115827	up
ITGA9	2.08423	0.000627776	up
FABP2	23.8821	2.89551e-07	up
MYO10	2.51205	8.78934e-05	up
DAAM2	2.99287	0.00094954	up
UGCG	2.1073	2.92168e-13	up
LCN2	3.39141	0.000477056	up
SLC7A11	2.43995	1.22094e-09	up
OLAH	12.3879	1.23392e-05	up
TCTEX1D1	2.75352	2.24935e-05	up
CACNA2D1	11.7359	0.00058734	up
VSIG4	3.06558	2.41823e-09	up
KCNMA1	7.66769	4.74561e-11	up
ADAMTS3	4.12948	0.00545443	up
TDRD9	5.37397	2.52466e-18	up
SYN2	2.56487	0.00156538	up
ERG	2.8318	7.53126e-05	up
GALNT14	2.09798	0.000123541	up
SHROOM4	2.24169	6.8098e-08	up
CAPN13	2.5076	0.000181363	up
S100A12	4.18349	1.78331e-05	up
PROK2	2.37251	0.000149298	up
PCOLCE2	7.04769	1.35466e-09	up
GYG1	2.94254	2.73195e-11	up
ZDHHC19	3.0666	0.00456168	up
SLC51A	6.65231	9.34547e-11	up
CAMP	2.70261	0.000710006	up
HSPA4L	2.72555	0.00427202	up
SCRG1	2.69286	0.000470073	up
DLC1	2.67094	1.35466e-09	up
DEFA4	3.08261	0.0231712	up
C11orf82	2.48777	2.02553e-16	up
DACH1	2.14993	6.49654e-08	up
TMEM52B	3.05622	0.0108967	up
HTRA1	3.58806	1.68038e-07	up
CLEC4D	2.53531	0.00466606	up
SHOX2	2.10026	0.0330548	up
ZNF608	2.5744	9.27848e-06	up
PCSK9	20.0765	5.38225e-08	up
SCN9A	2.75638	4.92194e-17	up
TPST1	2.25197	1.93046e-06	up
TM4SF1	2.25993	0.0230817	up
NSG2	3.21045	0.000387604	up
METTL7B	10.6341	1.51128e-07	up
PFKFB3	2.07938	0.00243523	up
HTRA3	2.10929	0.0305582	up
RP11-443P15.2	3.49624	7.14581e-06	up
SMPDL3A	2.11924	8.85066e-09	up
XKR3	2.06476	0.0181422	up
MAB21L3	2.25526	6.58384e-07	up
STOX2	2.29641	0.0198375	up
NDNF	5.63222	1.61874e-05	up
OLR1	3.86276	2.62213e-05	up
SULT1B1	2.13183	7.08177e-07	up
GPR64	5.20713	0.00192836	up
SH3PXD2B	2.50672	0.00207901	up
LRRN1	3.06092	2.80315e-09	up
B3GNT5	2.16314	9.81936e-10	up
CD163	2.0401	5.77549e-11	up
FAM132B	3.05365	0.000608672	up
OR9A2	2.57273	0.0153506	up
ABCA13	3.59692	0.00214811	up
RP11-1319K7.1	2.8001	1.46685e-10	up
KCNE1	2.05036	3.313e-06	up
WDFY3-AS2	2.27398	5.55392e-05	up
LSMEM1	2.39937	1.51115e-15	up
TMEM45A	2.18564	0.0209532	up
C6orf223	6.58271	0.00797588	up
FIGN	2.92925	0.000828966	up
C19orf59	5.27129	0.00227354	up
C5orf47	2.75111	0.000900887	up
2023-03-01	2.057	0.00991074	up
GLDN	3.78151	5.51828e-05	up
TLR5	2.5985	5.38225e-08	up
OVCH1	3.4771	0.0466659	up
INSC	2.45477	0.0201294	up
C12orf55	2.2825	1.77923e-08	up
ANKRD34B	2.44435	2.43129e-09	up
SRGAP1	2.14628	1.25639e-05	up
RP11-589F5.3	3.73099	0.02437	up
VEPH1	2.09768	0.00343335	up
ENTPD7	2.29729	2.46062e-13	up
ASPH	2.26559	2.43622e-14	up
F5	2.40358	1.2182e-08	up
NOS1AP	2.21764	9.79716e-05	up
RNU6-37P	2.40859	1.23392e-05	up
RNU6-226P	2.15673	0.000130255	up
Y_RNA	4.4903	0.0074314	up
CR1	2.14596	2.09077e-05	up
LY6G6C	2.09574	0.0218879	up
CD177	18.7015	3.44799e-06	up
RNU6-1013P	2.60701	0.0203027	up
RNU6-196P	2.2396	6.68836e-07	up
IGHA2	2.06484	0.0216301	up
IGHG2	2.13455	0.015804	up
IGHV6-1	2.18827	0.00203947	up
RNU6-1300P	2.32986	6.63888e-05	up
RNU6-1197P	2.84328	0.0151731	up
AC010731.6	10.203	6.86195e-06	up
PPIAP29	2.12066	1.53488e-05	up
RN7SKP97	2.37986	5.71865e-06	up
DEFA8P	4.64789	0.0314733	up
RP11-95K23.7	2.15645	0.0355691	up
AC016753.7	2.16921	0.00121648	up
SPATA20P1	2.49545	0.00356158	up
RP1-161N10.1	4.13614	0.0437814	up
HIST1H2AM	3.74046	0.0297151	up
AC007248.7	2.21422	7.31077e-05	up
snoU13	2.14317	7.60261e-05	up
RN7SL271P	2.42305	0.0260157	up
DEFA3	4.40807	0.0144032	up
C1orf226	2.19672	0.00888724	up
RPS3AP32	2.09805	5.51719e-06	up
RP11-925D8.1	2.34648	0.0134818	up
SERPINB10	3.06592	0.00037277	up
RN7SL634P	4.00185	0.00726954	up
IGKV2-30	2.70715	0.000176288	up
GCSHP1	3.03914	0.00085168	up
RP11-632F7.1	2.1209	0.0210009	up
NAIP	2.38012	1.18226e-16	up
RP11-848G14.5	2.80033	0.000136627	up
AC004069.1	3.93852	0.0308458	up
RNU6-469P	2.21391	0.000980385	up
snoMBII-202	3.52133	0.013844	up
C8orf88	2.38232	2.80922e-09	up
AC138123.2	3.71294	0.00230857	up
HP	7.65127	8.03179e-09	up
MGAM	2.26845	1.08307e-06	up
RP11-1220K2.2	2.86376	2.56032e-13	up
CLEC5A	3.59694	9.75567e-08	up
RP11-493E3.1	3.36765	0.00378863	up
MIR3945	2.42257	0.00148831	up
CTC-232P5.4	2.64157	0.000142476	up
DPRXP2	2.66981	0.000300171	up

## Sheet: ICH vs IS lncRNA
Supplementary Table 6. Consistently differentially Expressed lncRNAs in ICH patients compared to IS patients by the DESeq2 and EdgeR method in both 2 cohorts.
GeneName	FoldChange	FDR	Up/Down
RP11-84C10.2	2.24382	0.00356455	up
RP11-465L10.10	6.71046	1.55539e-05	up
LINC00671	2.77482	0.0343747	up
RP11-174G6.1	2.32774	0.000184281	up
AC091878.1	2.07605	0.0149208	up
RP11-574K11.5	3.4002	0.00193046	up
AP001434.2	2.88275	0.00243523	up
AC098823.3	3.08762	0.00811219	up
AC009229.5	6.08985	2.25922e-05	up
RP1-249H1.4	3.41235	3.44799e-06	up
RP11-186N15.3	2.97309	2.40561e-06	up
AC009229.6	3.98005	0.00024702	up
RP11-483F11.7	5.30824	0.000470519	up
CYP1B1-AS1	2.9025	5.51049e-12	up
RP11-196G18.3	2.33361	9.7257e-09	up
AC016831.7	3.01137	1.16704e-06	up
RP11-353N4.5	2.11211	0.00883505	up
AC022431.3	2.72709	0.000448091	up
RP11-124N14.3	2.46113	0.0204527	up
RMDN2-AS1	5.67858	2.96199e-06	up
RP11-239E10.2	3.27615	0.00486143	up
RP11-34P13.7	2.05682	0.000502903	up
RP11-295M18.2	2.12971	0.000242572	up
RP11-115N4.1	6.95804	5.12891e-06	up
RP11-34F13.2	3.05014	0.0104526	up
RP11-153M7.5	2.32964	1.31927e-09	up
EMCN-IT1	5.08892	0.000670463	up
AC084082.3	3.18638	0.0491357	up
RP11-1149M10.2	2.5363	0.000299546	up
RP11-452H21.1	10.8353	4.73966e-11	up
RP11-21L23.4	2.94283	0.0488456	up
RP11-531H8.2	2.53888	2.24935e-05	up
RP11-946L16.1	2.27791	0.00108229	up
RP11-511B23.2	2.33274	9.16255e-05	up
RP11-76E17.3	2.39417	0.00189211	up
RP11-76E17.4	2.61362	0.00325839	up
RP11-77A13.1	7.39246	0.00130729	up
AC007950.1	2.26388	3.49463e-05	up
RP1-90J20.11	2.17971	9.6773e-08	up
RP11-408H20.1	3.12776	0.00121907	up
CTC-232P5.3	2.33702	0.000268098	up
CTB-61M7.2	2.31835	0.0132467	up
MIR145	3.74853	0.00176819	up
RP11-36B6.1	9.87793	1.08259e-08	up
RP11-314C9.2	4.26994	4.7008e-05	up

## Sheet: Supplementary Table 7
Supplementary Table 7. LncRNA-mRNA coexpression pairs.
lncRNA	mRNA	rho	pvalue	relation
RP11-574K11.5	S100A12	0.942565	3.83509e-77	positive
RP11-574K11.5	GPR84	0.937829	1.66298e-74	positive
RP11-483F11.7	ENTPD7	0.934671	7.34939e-73	positive
RP11-36B6.1	AP3B2	0.926568	5.46474e-69	positive
LINC00671	MMP9	0.924686	3.74143e-68	positive
RP11-574K11.5	HP	0.921904	5.87679e-67	positive
RP11-483F11.7	UGCG	0.916527	9.12394e-65	positive
CTB-61M7.2	SLC2A3	0.915528	2.24332e-64	positive
RP11-574K11.5	C19orf59	0.914841	4.13655e-64	positive
RP11-574K11.5	SLC51A	0.910665	1.53538e-62	positive
LINC00671	PGLYRP1	0.908192	1.20192e-61	positive
CTB-61M7.2	BMX	0.900432	5.34179e-59	positive
RP11-574K11.5	BCL2A1	0.900189	6.40987e-59	positive
RP11-574K11.5	S100A8	0.899997	7.407e-59	positive
RP11-483F11.7	GYG1	0.89798	3.30529e-58	positive
AC098823.3	CD177	0.897103	6.27325e-58	positive
CTB-61M7.2	ANXA3	0.893336	9.21522e-57	positive
AC098823.3	MMP9	0.891243	3.92991e-56	positive
CTB-61M7.2	CR1	0.886172	1.16994e-54	positive
RP11-36B6.1	NECAB1	0.882397	1.32009e-53	positive
RP11-574K11.5	SLC1A3	0.882239	1.459e-53	positive
RP11-36B6.1	ANKRD34B	0.879181	9.75651e-53	positive
MIR145	CEACAM6	0.876273	5.66827e-52	positive
CTB-61M7.2	PROK2	0.874203	1.93165e-51	positive
RP11-574K11.5	CLEC4D	0.873258	3.35597e-51	positive
RP11-574K11.5	KL	0.872874	4.19589e-51	positive
RP11-483F11.7	ATP9A	0.872115	6.51037e-51	positive
RP11-483F11.7	C19orf59	0.871851	7.57984e-51	positive
CTB-61M7.2	CYSTM1	0.870277	1.86334e-50	positive
RP11-574K11.5	GYG1	0.869471	2.94018e-50	positive
AC098823.3	HGF	0.868597	4.80617e-50	positive
CYP1B1-AS1	TLR5	0.868409	5.33846e-50	positive
RP11-153M7.5	ASPH	0.868175	6.08414e-50	positive
AC098823.3	SLC51A	0.865229	3.08838e-49	positive
CTB-61M7.2	PYGL	0.864394	4.86172e-49	positive
LINC00671	S100A12	0.863761	6.84415e-49	positive
RP11-483F11.7	GPR84	0.863703	7.06179e-49	positive
LINC00671	HGF	0.863659	7.22752e-49	positive
AC098823.3	GADD45A	0.863588	7.51043e-49	positive
RP11-574K11.5	MMP9	0.863465	8.02429e-49	positive
AC098823.3	KL	0.863295	8.79366e-49	positive
RP1-249H1.4	OLR1	0.862558	1.30432e-48	positive
LINC00671	CD177	0.861814	1.93757e-48	positive
CYP1B1-AS1	CYP1B1	0.861475	2.31841e-48	positive
RP11-36B6.1	TDRD9	0.858986	8.53952e-48	positive
CTB-61M7.2	CLEC4D	0.854073	1.04289e-46	positive
LINC00671	SLC51A	0.852935	1.83768e-46	positive
CTB-61M7.2	F5	0.85266	2.10529e-46	positive
RP11-483F11.7	ANXA3	0.851215	4.28574e-46	positive
RP11-465L10.10	S100A12	0.850483	6.12737e-46	positive
RP11-1149M10.2	ANXA3	0.85026	6.83023e-46	positive
RP11-115N4.1	MMP9	0.850212	6.99152e-46	positive
AC098823.3	PFKFB2	0.849891	8.16777e-46	positive
RP1-249H1.4	CAMP	0.849668	9.10175e-46	positive
RP11-115N4.1	GADD45A	0.849601	9.40106e-46	positive
AC091878.1	TLR5	0.849585	9.4738e-46	positive
RP11-34P13.7	F5	0.849072	1.21372e-45	positive
AC098823.3	ARG1	0.848993	1.26088e-45	positive
MIR145	CEACAM8	0.848415	1.6644e-45	positive
AC098823.3	SMPDL3A	0.847341	2.78011e-45	positive
AC098823.3	C19orf59	0.84616	4.86492e-45	positive
RP1-90J20.11	LSMEM1	0.845882	5.54653e-45	positive
AC098823.3	IL1R2	0.845688	6.07853e-45	positive
MIR145	DEFA3	0.845684	6.08998e-45	positive
RP11-465L10.10	HP	0.84524	7.5011e-45	positive
RP11-196G18.3	LSMEM1	0.845115	7.95403e-45	positive
AC098823.3	S100A12	0.84509	8.04516e-45	positive
LINC00671	KL	0.844862	8.95167e-45	positive
CTB-61M7.2	NLRC4	0.844445	1.08761e-44	positive
AC098823.3	DACH1	0.844433	1.09364e-44	positive
AC098823.3	GYG1	0.844017	1.32722e-44	positive
AC016831.7	AP3B2	0.843014	2.11219e-44	positive
RP11-153M7.5	RP11-1220K2.2	0.842863	2.26432e-44	positive
RP11-115N4.1	ATP2C2	0.842386	2.82098e-44	positive
RP11-483F11.7	HP	0.842222	3.0419e-44	positive
RP11-483F11.7	CYSTM1	0.841721	3.82675e-44	positive
RP11-483F11.7	SLC1A3	0.841644	3.96341e-44	positive
RP1-90J20.11	RP11-1220K2.2	0.841499	4.23502e-44	positive
LINC00671	IL1R2	0.841001	5.31534e-44	positive
CTB-61M7.2	CKAP4	0.840261	7.43597e-44	positive
RP11-115N4.1	ITGA7	0.839472	1.06175e-43	positive
CTB-61M7.2	C19orf59	0.83861	1.56353e-43	positive
RP11-34P13.7	TLR5	0.83673	3.60901e-43	positive
RP11-36B6.1	GADD45A	0.836408	4.15974e-43	positive
LINC00671	CLEC4D	0.835276	6.84192e-43	positive
AC091878.1	F5	0.835227	6.98872e-43	positive
RP11-153M7.5	MAB21L3	0.835048	7.55834e-43	positive
RP11-1149M10.2	TLR5	0.834932	7.95e-43	positive
RP11-115N4.1	NECAB1	0.833799	1.30159e-42	positive
CTB-61M7.2	LRRN1	0.833547	1.45171e-42	positive
CTB-61M7.2	GYG1	0.832962	1.86912e-42	positive
RP11-574K11.5	ZDHHC19	0.832128	2.67492e-42	positive
RP11-574K11.5	CYSTM1	0.831793	3.08794e-42	positive
RP11-465L10.10	SLC51A	0.831033	4.26968e-42	positive
RP11-115N4.1	SMPDL3A	0.830995	4.34066e-42	positive
RP11-1149M10.2	SLC2A3	0.83089	4.53895e-42	positive
AC098823.3	PGLYRP1	0.830825	4.66501e-42	positive
RP11-36B6.1	GRB10	0.830652	5.02178e-42	positive
RP11-483F11.7	PROK2	0.8306	5.13347e-42	positive
LINC00671	C19orf59	0.830296	5.83859e-42	positive
RP11-574K11.5	CRISP3	0.829801	7.19889e-42	positive
RP11-465L10.10	GYG1	0.827992	1.53812e-41	positive
RP11-465L10.10	MMP9	0.827182	2.15454e-41	positive
AC009229.5	F5	0.825536	4.25114e-41	positive
CTB-61M7.2	B3GNT5	0.825477	4.35615e-41	positive
RP11-36B6.1	CD177	0.825301	4.68185e-41	positive
LINC00671	GADD45A	0.825211	4.85739e-41	positive
RP11-36B6.1	ITGA7	0.825199	4.88111e-41	positive
RP11-574K11.5	HGF	0.825105	5.07381e-41	positive
LINC00671	PFKFB2	0.823782	8.70444e-41	positive
LINC00671	SMPDL3A	0.82371	8.96181e-41	positive
RP11-115N4.1	DLC1	0.823708	8.96875e-41	positive
LINC00671	ARG1	0.822908	1.23995e-40	positive
RP11-574K11.5	ANXA3	0.822834	1.27743e-40	positive
RP1-249H1.4	LCN2	0.821858	1.89208e-40	positive
RP11-115N4.1	ARG1	0.821775	1.95643e-40	positive
LINC00671	S100A8	0.821753	1.97421e-40	positive
RP1-249H1.4	MMP8	0.8213	2.36689e-40	positive
RP11-452H21.1	PTGFR	0.82112	2.54313e-40	positive
CTB-61M7.2	SULT1B1	0.820117	3.792e-40	positive
CTB-61M7.2	PLBD1	0.819952	4.04726e-40	positive
AC084082.3	HGF	0.819815	4.27403e-40	positive
RP11-452H21.1	TLR5	0.819473	4.89392e-40	positive
RP11-465L10.10	C19orf59	0.819378	5.07964e-40	positive
RP11-36B6.1	AC010731.6	0.819272	5.29789e-40	positive
RP11-452H21.1	PPARG	0.819264	5.31562e-40	positive
CTB-61M7.2	KL	0.819188	5.47751e-40	positive
RP11-34P13.7	NAIP	0.819009	5.87731e-40	positive
AC098823.3	TDRD9	0.819005	5.8855e-40	positive
AC098823.3	HP	0.818735	6.54732e-40	positive
RP1-249H1.4	TCN1	0.817799	9.45292e-40	positive
CTB-61M7.2	DPRXP2	0.817775	9.54324e-40	positive
AC098823.3	NECAB1	0.817581	1.02936e-39	positive
LINC00671	HP	0.81747	1.07525e-39	positive
AC091878.1	SLC2A3	0.817266	1.16395e-39	positive
AC098823.3	ZDHHC19	0.817253	1.17009e-39	positive
RP11-574K11.5	ATP9A	0.817061	1.26097e-39	positive
RP11-153M7.5	AC004069.1	0.816727	1.43589e-39	positive
LINC00671	BMX	0.816537	1.54593e-39	positive
RP1-90J20.11	MAB21L3	0.814706	3.13592e-39	positive
RP1-90J20.11	LYVE1	0.814251	3.73296e-39	positive
LINC00671	ZDHHC19	0.814248	3.7373e-39	positive
RP11-483F11.7	KL	0.814189	3.82293e-39	positive
CYP1B1-AS1	RP11-1220K2.2	0.813289	5.39087e-39	positive
RP11-574K11.5	UGCG	0.813101	5.79103e-39	positive
RP11-452H21.1	NLRC4	0.811615	1.01638e-38	positive
RP11-153M7.5	CNTNAP3	0.810936	1.3123e-38	positive
RP11-186N15.3	TLR5	0.810748	1.40797e-38	positive
RP11-115N4.1	C1orf226	0.81053	1.52804e-38	positive
LINC00671	DACH1	0.810088	1.80246e-38	positive
RP11-574K11.5	CLEC5A	0.810068	1.81604e-38	positive
RP11-511B23.2	PPARG	0.80971	2.07528e-38	positive
RP11-511B23.2	DACH1	0.809529	2.22019e-38	positive
AC098823.3	BMX	0.809384	2.34354e-38	positive
CYP1B1-AS1	NAIP	0.809039	2.66379e-38	positive
RP11-465L10.10	CD177	0.808275	3.53554e-38	positive
CYP1B1-AS1	VNN1	0.807305	5.05439e-38	positive
RP11-483F11.7	SLC2A3	0.806709	6.28978e-38	positive
LINC00671	GYG1	0.806597	6.55213e-38	positive
RP11-115N4.1	TDRD9	0.806488	6.81949e-38	positive
RP11-1149M10.2	PROK2	0.806295	7.31769e-38	positive
RP11-1149M10.2	SULT1B1	0.805939	8.33352e-38	positive
CYP1B1-AS1	WDFY3-AS2	0.805899	8.4558e-38	positive
RP11-153M7.5	snoU13	0.80543	1.00317e-37	positive
AC098823.3	ATP9A	0.805029	1.16006e-37	positive
RP11-115N4.1	METTL7B	0.804737	1.28974e-37	positive
CTB-61M7.2	BCL2A1	0.803809	1.80285e-37	positive
AC091878.1	NLRC4	0.803042	2.37518e-37	positive
RP11-34P13.7	CR1	0.803036	2.38001e-37	positive
RP11-36B6.1	SMPDL3A	0.802681	2.70288e-37	positive
AC084082.3	C1orf226	0.802308	3.08886e-37	positive
LINC00671	NOS1AP	0.802165	3.24974e-37	positive
AC084082.3	CD177	0.80199	3.45932e-37	positive
RP11-186N15.3	C11orf82	0.80199	3.45981e-37	positive
AC098823.3	B3GNT5	0.8019	3.57206e-37	positive
RP11-465L10.10	KL	0.801738	3.78448e-37	positive
RP11-1149M10.2	SCN9A	0.801381	4.29569e-37	positive
RP11-36B6.1	IL1R2	0.801001	4.91583e-37	positive
AC016831.7	ANKRD34B	0.800963	4.98248e-37	positive
AC098823.3	GRB10	0.800763	5.34732e-37	positive
AC016831.7	AC010731.6	0.80042	6.03802e-37	positive
